# Supplementary material for: Proteome Landscapes of Human Hepatocellular Carcinoma and Intrahepatic Cholangiocarcinoma
Source: Mol Cell Proteomics. 2023 Jun 22;22(8):100604. doi: 10.1016/j.mcpro.2023.100604 (PMC10413158; doi:10.1016/j.mcpro.2023.100604)
Supplement: Supplemental Table S2 [file mmc3.xlsx]

## Sheet: Sample_DIA
DIA_file	Tissue_type	Patient_id	Sample_name	Tech_rep	Batch_date	HCC or Other types	Type
C20181205yix_HCC_DIA_N_34A	MN	34	2DN_34	A	C20181205	Other	D
C20181205yix_HCC_DIA_N_38A	N	38	2DN_38	A	C20181205	Y	H
C20181205yix_HCC_DIA_N_42A	N	42	2DN_42	A	C20181205	Y	H
C20181205yix_HCC_DIA_N_47A	N	47	2DN_47	A	C20181205	Y	H
C20181205yix_HCC_DIA_N_48A	N	48	2DN_48	A	C20181205	Y	H
C20181205yix_HCC_DIA_N_49A	MN	49	2DN_49	A	C20181205	Other	C
C20181205yix_HCC_DIA_N_50A	N	50	2DN_50	A	C20181205	Y	H
C20181205yix_HCC_DIA_N_51A	N	51	2DN_51	A	C20181205	Y	H
C20181205yix_HCC_DIA_N_54A	N	54	2DN_54	A	C20181205	Y	H
C20181205yix_HCC_DIA_N_58A	MN	58	2DN_58	A	C20181205	Other	C
C20181205yix_HCC_DIA_T_41A	T	41	2DT_41	A	C20181205	Y	H
C20181205yix_HCC_DIA_T_42A	T	42	2DT_42	A	C20181205	Y	H
C20181205yix_HCC_DIA_T_43A	T	43	2DT_43	A	C20181205	Y	H
C20181205yix_HCC_DIA_T_44A	MT	44	2DT_44	A	C20181205	Other	C
C20181205yix_HCC_DIA_T_47A	T	47	2DT_47	A	C20181205	Y	H
C20181205yix_HCC_DIA_T_51A	T	51	2DT_51	A	C20181205	Y	H
C20181205yix_HCC_DIA_T_56A	T	56	2DT_56	A	C20181205	Y	H
C20181206yix_HCC_DIA_N_35A	N	35	2DN_35	A	C20181206	Y	H
C20181206yix_HCC_DIA_N_36A	N	36	2DN_36	A	C20181206	Y	H
C20181206yix_HCC_DIA_N_40A	MN	40	2DN_40	A	C20181206	Other	C
C20181206yix_HCC_DIA_N_41A	N	41	2DN_41	A	C20181206	Y	H
C20181206yix_HCC_DIA_N_44A	MN	44	2DN_44	A	C20181206	Other	C
C20181206yix_HCC_DIA_N_46A	N	46	2DN_46	A	C20181206	Y	H
C20181206yix_HCC_DIA_N_52A	MN	52	2DN_52	A	C20181206	Other	C
C20181206yix_HCC_DIA_N_53A	MN	53	2DN_53	A	C20181206	Other	D
C20181206yix_HCC_DIA_T_35A	T	35	2DT_35	A	C20181206	Y	H
C20181206yix_HCC_DIA_T_36A	T	36	2DT_36	A	C20181206	Y	H
C20181206yix_HCC_DIA_T_39A	T	39	2DT_39	A	C20181206	Y	H
C20181206yix_HCC_DIA_T_45A	T	45	2DT_45	A	C20181206	Y	H
C20181206yix_HCC_DIA_T_49A	MT	49	2DT_49	A	C20181206	Other	C
C20181206yix_HCC_DIA_T_53A	MT	53	2DT_53	A	C20181206	Other	D
C20181206yix_HCC_DIA_T_55A	MT	55	2DT_55	A	C20181206	Other	C
C20181206yix_HCC_DIA_T_57A	T	57	2DT_57	A	C20181206	Y	H
C20181206yix_HCC_DIA_T_58A	MT	58	2DT_58	A	C20181206	Other	C
C20181208yix_HCC_DIA_N_37A	N	37	2DN_37	A	C20181208	Y	H
C20181208yix_HCC_DIA_N_39A	N	39	2DN_39	A	C20181208	Y	H
C20181208yix_HCC_DIA_N_43A	N	43	2DN_43	A	C20181208	Y	H
C20181208yix_HCC_DIA_N_45A	N	45	2DN_45	A	C20181208	Y	H
C20181208yix_HCC_DIA_N_55A	MN	55	2DN_55	A	C20181208	Other	C
C20181208yix_HCC_DIA_N_56A	N	56	2DN_56	A	C20181208	Y	H
C20181208yix_HCC_DIA_N_57A	N	57	2DN_57	A	C20181208	Y	H
C20181208yix_HCC_DIA_T_34A	MT	34	2DT_34	A	C20181208	Other	D
C20181208yix_HCC_DIA_T_37A	T	37	2DT_37	A	C20181208	Y	H
C20181208yix_HCC_DIA_T_38A	T	38	2DT_38	A	C20181208	Y	H
C20181208yix_HCC_DIA_T_40A	MT	40	2DT_40	A	C20181208	Other	C
C20181208yix_HCC_DIA_T_46A	T	46	2DT_46	A	C20181208	Y	H
C20181208yix_HCC_DIA_T_48A	T	48	2DT_48	A	C20181208	Y	H
C20181208yix_HCC_DIA_T_50A	T	50	2DT_50	A	C20181208	Y	H
C20181208yix_HCC_DIA_T_52A	MT	52	2DT_52	A	C20181208	Other	C
C20181208yix_HCC_DIA_T_54A	T	54	2DT_54	A	C20181208	Y	H
C20181209yix_HCC_DIA_N_12A	N	12	2DN_12	A	C20181209	Y	H
C20181209yix_HCC_DIA_N_14A	MN	14	2DN_14	A	C20181209	Other	C
C20181209yix_HCC_DIA_N_16A	N	16	2DN_16	A	C20181209	Y	H
C20181209yix_HCC_DIA_N_1A	N	1	2DN_1	A	C20181209	Y	H
C20181209yix_HCC_DIA_N_22A	N	22	2DN_22	A	C20181209	Y	H
C20181209yix_HCC_DIA_N_23A	N	23	2DN_23	A	C20181209	Y	H
C20181209yix_HCC_DIA_N_27A	N	27	2DN_27	A	C20181209	Y	H
C20181209yix_HCC_DIA_N_29A	N	29	2DN_29	A	C20181209	Y	H
C20181209yix_HCC_DIA_N_30A	N	30	2DN_30	A	C20181209	Y	H
C20181209yix_HCC_DIA_N_31A	MN	31	2DN_31	A	C20181209	Other	C
C20181209yix_HCC_DIA_N_32A	MN	32	2DN_32	A	C20181209	Other	C
C20181209yix_HCC_DIA_N_5A	MN	5	2DN_5	A	C20181209	Other	D
C20181209yix_HCC_DIA_T_14A	MT	14	2DT_14	A	C20181209	Other	C
C20181209yix_HCC_DIA_T_1A	T	1	2DT_1	A	C20181209	Y	H
C20181209yix_HCC_DIA_T_26A	T	26	2DT_26	A	C20181209	Y	H
C20181209yix_HCC_DIA_T_29A	T	29	2DT_29	A	C20181209	Y	H
C20181209yix_HCC_DIA_T_2A	T	2	2DT_2	A	C20181209	Y	H
C20181209yix_HCC_DIA_T_33A	T	33	2DT_33	A	C20181209	Y	H
C20181209yix_HCC_DIA_T_5A	MT	5	2DT_5	A	C20181209	Other	D
C20181210yix_HCC_DIA_N_13A	MN	13	2DN_13	A	C20181210	Other	C
C20181210yix_HCC_DIA_N_15A	MN	15	2DN_15	A	C20181210	Other	C
C20181210yix_HCC_DIA_N_19A	N	19	2DN_19	A	C20181210	Y	H
C20181210yix_HCC_DIA_N_25A	N	25	2DN_25	A	C20181210	Y	H
C20181210yix_HCC_DIA_N_26A	N	26	2DN_26	A	C20181210	Y	H
C20181210yix_HCC_DIA_N_2A	N	2	2DN_2	A	C20181210	Y	H
C20181210yix_HCC_DIA_N_33A	N	33	2DN_33	A	C20181210	Y	H
C20181210yix_HCC_DIA_N_3A	N	3	2DN_3	A	C20181210	Y	H
C20181210yix_HCC_DIA_N_6A	MN	6	2DN_6	A	C20181210	Other	C
C20181210yix_HCC_DIA_T_10A	T	10	2DT_10	A	C20181210	Y	H
C20181210yix_HCC_DIA_T_12A	T	12	2DT_12	A	C20181210	Y	H
C20181210yix_HCC_DIA_T_13A	MT	13	2DT_13	A	C20181210	Other	C
C20181210yix_HCC_DIA_T_17A	T	17	2DT_17	A	C20181210	Y	H
C20181210yix_HCC_DIA_T_18A	T	18	2DT_18	A	C20181210	Y	H
C20181210yix_HCC_DIA_T_20A	T	20	2DT_20	A	C20181210	Y	H
C20181210yix_HCC_DIA_T_22A	T	22	2DT_22	A	C20181210	Y	H
C20181210yix_HCC_DIA_T_23A	T	23	2DT_23	A	C20181210	Y	H
C20181210yix_HCC_DIA_T_24A	T	24	2DT_24	A	C20181210	Y	H
C20181210yix_HCC_DIA_T_25A	T	25	2DT_25	A	C20181210	Y	H
C20181210yix_HCC_DIA_T_32A	MT	32	2DT_32	A	C20181210	Other	C
C20181210yix_HCC_DIA_T_3A	T	3	2DT_3	A	C20181210	Y	H
C20181210yix_HCC_DIA_T_4A	T	4	2DT_4	A	C20181210	Y	H
C20181212yix_HCC_DIA_N_10A	N	10	2DN_10	A	C20181212	Y	H
C20181212yix_HCC_DIA_N_11A	N	11	2DN_11	A	C20181212	Y	H
C20181212yix_HCC_DIA_N_17A	N	17	2DN_17	A	C20181212	Y	H
C20181212yix_HCC_DIA_N_18A	N	18	2DN_18	A	C20181212	Y	H
C20181212yix_HCC_DIA_N_20A	N	20	2DN_20	A	C20181212	Y	H
C20181212yix_HCC_DIA_N_24A	N	24	2DN_24	A	C20181212	Y	H
C20181212yix_HCC_DIA_N_28A	N	28	2DN_28	A	C20181212	Y	H
C20181212yix_HCC_DIA_N_4A	N	4	2DN_4	A	C20181212	Y	H
C20181212yix_HCC_DIA_N_7A	N	7	2DN_7	A	C20181212	Y	H
C20181212yix_HCC_DIA_N_8A	N	8	2DN_8	A	C20181212	Y	H
C20181212yix_HCC_DIA_T_11A	T	11	2DT_11	A	C20181212	Y	H
C20181212yix_HCC_DIA_T_15A	MT	15	2DT_15	A	C20181212	Other	C
C20181212yix_HCC_DIA_T_16A	T	16	2DT_16	A	C20181212	Y	H
C20181212yix_HCC_DIA_T_19A	T	19	2DT_19	A	C20181212	Y	H
C20181212yix_HCC_DIA_T_27A	T	27	2DT_27	A	C20181212	Y	H
C20181212yix_HCC_DIA_T_28A	T	28	2DT_28	A	C20181212	Y	H
C20181212yix_HCC_DIA_T_30A	T	30	2DT_30	A	C20181212	Y	H
C20181212yix_HCC_DIA_T_31A	MT	31	2DT_31	A	C20181212	Other	C
C20181212yix_HCC_DIA_T_6A	MT	6	2DT_6	A	C20181212	Other	C
C20181212yix_HCC_DIA_T_7A	T	7	2DT_7	A	C20181212	Y	H
C20181212yix_HCC_DIA_T_8A	T	8	2DT_8	A	C20181212	Y	H
C20181214yix_HCC_DIA_N_16B	N	16	2DN_16	B	C20181214	Y	H
C20181214yix_HCC_DIA_N_18B	N	18	2DN_18	B	C20181214	Y	H
C20181214yix_HCC_DIA_N_20B	N	20	2DN_20	B	C20181214	Y	H
C20181214yix_HCC_DIA_N_29B	N	29	2DN_29	B	C20181214	Y	H
C20181214yix_HCC_DIA_N_30B	N	30	2DN_30	B	C20181214	Y	H
C20181214yix_HCC_DIA_N_47B	N	47	2DN_47	B	C20181214	Y	H
C20181214yix_HCC_DIA_N_48B	N	48	2DN_48	B	C20181214	Y	H
C20181214yix_HCC_DIA_N_50B	N	50	2DN_50	B	C20181214	Y	H
C20181214yix_HCC_DIA_N_8B	N	8	2DN_8	B	C20181214	Y	H
C20181214yix_HCC_DIA_T_16B	T	16	2DT_16	B	C20181214	Y	H
C20181214yix_HCC_DIA_T_26B	T	26	2DT_26	B	C20181214	Y	H
C20181214yix_HCC_DIA_T_31B	MT	31	2DT_31	B	C20181214	Other	C
C20181214yix_HCC_DIA_T_42B	T	42	2DT_42	B	C20181214	Y	H
C20181214yix_HCC_DIA_T_5B	MT	5	2DT_5	B	C20181214	Other	D
C20181218yix_HCC_DIA_N_25B	N	25	2DN_25	B	C20181218	Y	H
C20181218yix_HCC_DIA_N_40B	MN	40	2DN_40	B	C20181218	Other	C
C20181218yix_HCC_DIA_N_55B	MN	55	2DN_55	B	C20181218	Other	C
C20181218yix_HCC_DIA_T_17B	T	17	2DT_17	B	C20181218	Y	H
C20181218yix_HCC_DIA_T_18B	T	18	2DT_18	B	C20181218	Y	H
C20181218yix_HCC_DIA_T_24B	T	24	2DT_24	B	C20181218	Y	H
C20181218yix_HCC_DIA_T_3B	T	3	2DT_3	B	C20181218	Y	H
C20181218yix_HCC_DIA_T_46B	T	46	2DT_46	B	C20181218	Y	H
C20181218yix_HCC_DIA_T_49B	MT	49	2DT_49	B	C20181218	Other	C
C20181218yix_HCC_DIA_T_50B	T	50	2DT_50	B	C20181218	Y	H
C20181218yix_HCC_DIA_T_53B	MT	53	2DT_53	B	C20181218	Other	D
C20181218yix_HCC_DIA_T_58B	MT	58	2DT_58	B	C20181218	Other	C

## Sheet: Patient_DIA
Patient_id	Tumor Type	Gender	Age	Surgery time (YY/MM/DD)	E/S ratio
1	HCC	female	59	2018-04-03	20:80
2	HCC	male	61	2018-04-18	100:0
3	HCC	male	46	2018-04-13	/
4	HCC	male	47	2018-04-04	30:70
5	MCA	male	54	2018-04-08	10:90
6	CCA	female	45	2018-04-09	90:10
7	HCC	male	70	2018-04-10	95:5
8	HCC	male	50	2018-04-10	40:60
10	HCC	female	60	2018-04-16	100:0
11	HCC	male	69	2018-04-16	/
12	HCC	male	51	2018-04-17	100:0
13	CCA	male	61	2018-04-18	90:10
14	CCA	male	70	2018-04-19	70:30
15	CCA	male	51	2018-04-27	100:0
16	HCC	male	49	2018-04-27	98:2
17	HCC	male	48	2018-04-25	97:3
18	HCC	male	49	2018-05-03	80:20
19	HCC	female	55	2018-05-03	50:50
20	HCC	male	51	2018-05-04	80:20
22	HCC	male	48	2018-05-07	40:60
23	HCC	male	61	2018-05-08	20:80
24	HCC	male	50	2018-05-15	100:0
25	HCC	male	53	2018-05-15	10:90
26	HCC	male	61	2018-05-18	90:10
27	HCC	female	55	2018-05-17	85:15
28	HCC	male	54	2018-05-17	90:10
29	HCC	male	60	2018-05-23	/
30	HCC	male	68	2018-05-31	90:10
31	CCA	male	55	2018-06-05	70:30
32	CCA	male	53	2018-06-04	100:0
33	HCC	male	48	2018-06-11	90:10
34	MCA	male	66	2018-06-25	/
35	HCC	male	49	2018-06-25	/
36	HCC	male	38	2018-06-14	/
37	HCC	male	50	2018-06-25	/
38	HCC	male	60	2018-06-25	/
39	HCC	female	41	2018-06-26	/
40	CCA	female	65	2018-06-29	/
41	HCC	male	65	2018-08-23	/
42	HCC	male	67	2018-07-26	/
43	HCC	male	66	2018-08-06	/
44	CCA	female	54	2018-08-22	/
45	HCC	male	67	2018-08-23	/
46	HCC	female	45	2018-08-30	/
47	HCC	male	65	2018-08-29	/
48	HCC	male	50	2018-08-29	/
49	CCA	female	64	2018-09-26	/
50	HCC	male	70	2018-09-26	/
51	HCC	male	48	2018-08-31	/
52	CCA	male	56	2018-09-20	/
53	MCA	male	60	2018-10-12	/
54	HCC	male	46	2018-10-27	/
55	CCA	male	55	2018-09-28	/
56	HCC	male	54	2018-07-09	/
57	HCC	male	49	2018-07-16	/
58	CCA	male	33	2018-07-19	/

## Sheet: Sample_patient_SWATH
SWATH_file	Disease Type	Patiet_id	Gender	Age	E:S
D20190808yix_HCCC_b5_14-HCCC_b5_14	HCC	V1	male	33	70:30
D20190808yix_HCCC_b5_15-HCCC_b5_15	HCC	V2	male	72	80:20
D20190809yix_HCCC_b6_7-HCCC_b6_7	HCC	V3	male	56	/
D20190809yix_HCCC_b6_8-HCCC_b6_8	HCC	V4	male	41	85:15
D20190810yix_HCCC_b7_7-HCCC_b7_7	HCC	V5	male	46	97:3
D20190810yix_HCCC_b7_8-HCCC_b7_8	HCC	V6	male	48	20:80
D20190811yix_HCCC_b8_5-HCCC_b8_5	HCC	V7	male	52	98:2
D20190811yix_HCCC_b8_6-HCCC_b8_6	HCC	V8	female	56	85:15
D20190813yix_HCCC_b10_3-HCCC_b10_3	HCC	V9	male	33	97:3
D20190813yix_HCCC_b10_4-HCCC_b10_4	HCC	V10	male	38	90:10
D20190814yix_HCCC_b11_3-HCCC_b11_3	HCC	V11	male	41	95:5
D20190814yix_HCCC_b11_4-HCCC_b11_4	HCC	V12	male	59	99:1
D20190815yix_HCCC_b12_12-HCCC_b12_12	HCC	V13	male	63	97:3
D20190815yix_HCCC_b12_13-HCCC_b12_13	HCC	V14	male	59	100:0
D20190818yix_HCCC_b14_4-HCCC_b14_4	HCC	V15	male	54	90:10
D20190818yix_HCCC_b14_4_repA-HCCC_b14_4_repA	HCC	V15	male	54	90:10
D20190829yix_HCCC_b23_8-HCCC_b23_8	CCA	V16	male	50	70:30
D20190830yix_HCCC_b24_3-HCCC_b24_3	CCA	V17	male	55	90:10
D20190830yix_HCCC_b24_4-HCCC_b24_4	HCC	V18	male	71	97:3
D20190830yix_HCCC_b24_4_repA-HCCC_b24_4_repA	HCC	V18	male	71	97:3
D20190830yix_HCCC_b24_5-HCCC_b24_5	HCC	V19	male	67	95:5
D20190822yix_HCCC_b17_11-HCCC_b17_11	HCC	V20	/	/	100:0
D20190822yix_HCCC_b17_12-HCCC_b17_12	HCC	V21	male	54	85:15
D20190822yix_HCCC_b17_5-HCCC_b17_5	HCC	V22	male	66	98:2
D20190822yix_HCCC_b17_6-HCCC_b17_6	HCC	V23	female	79	100:0
D20190823yix_HCCC_b18_8-HCCC_b18_8	HCC	V24	male	51	95:5
D20190823yix_HCCC_b18_9-HCCC_b18_9	HCC	V25	male	67	98:2
D20190824yix_HCCC_b19_13-HCCC_b19_13	HCC	V26	male	54	100:0
D20190824yix_HCCC_b19_14-HCCC_b19_14	HCC	V27	male	48	90:10
D20190827yix_HCCC_b21_7-HCCC_b21_7	HCC	V28	male	44	85:15
D20190818yix_HCCC_b14_5-HCCC_b14_5	HCC	V29	male	44	85:15
D20190827yix_HCCC_b21_9-HCCC_b21_9	HCC	V30	male	52	99:1
D20190828yix_HCCC_b22_10-HCCC_b22_10	HCC	V31	male	57	98:2
D20190828yix_HCCC_b22_11-HCCC_b22_11	HCC	V32	male	57	99:1
D20190828yix_HCCC_b22_7-HCCC_b22_7	HCC	V33	male	43	80:20
D20190828yix_HCCC_b22_9-HCCC_b22_9	HCC	V34	female	53	80:20
D20190829yix_HCCC_b23_10-HCCC_b23_10	HCC	V35	male	51	/
D20190829yix_HCCC_b23_9-HCCC_b23_9	HCC	V36	male	53	95:5
D20190808yix_HCCC_b5_13-HCCC_b5_13	CCA	V37	male	40	95:5
D20190809yix_HCCC_b6_6-HCCC_b6_6	CCA	V38	male	57	95:5
D20190810yix_HCCC_b7_6-HCCC_b7_6	CCA	V39	female	61	30:70
D20190811yix_HCCC_b8_4-HCCC_b8_4	CCA	V40	male	49	80:20
D20190811yix_HCCC_b8_4_repA-HCCC_b8_4_repA	CCA	V40	male	49	80:20
D20190813yix_HCCC_b10_2-HCCC_b10_2	CCA	V41	male	58	90:10
D20190813yix_HCCC_b10_2_repA-HCCC_b10_2_repA	CCA	V41	male	58	90:10
D20190814yix_HCCC_b11_2-HCCC_b11_2	CCA	V42	male	51	60:40
D20190814yix_HCCC_b11_2_repA-HCCC_b11_2_repA	CCA	V42	male	51	60:40
D20190815yix_HCCC_b12_11-HCCC_b12_11	CCA	V43	male	62	90:10
D20190818yix_HCCC_b14_3-HCCC_b14_3	CCA	V44	male	45	90:10
D20190822yix_HCCC_b17_10-HCCC_b17_10	CCA	V45	male	42	80:20
D20190822yix_HCCC_b17_4-HCCC_b17_4	CCA	V46	/	/	90:10
D20190822yix_HCCC_b17_4_repA-HCCC_b17_4_repA	CCA	V46	/	/	90:10
D20190823yix_HCCC_b18_7-HCCC_b18_7	CCA	V47	/	/	90:10
D20190824yix_HCCC_b19_12-HCCC_b19_12	CCA	V48	male	43	80:20
D20190827yix_HCCC_b21_6-HCCC_b21_6	CCA	V49	male	71	70:30
D20190828yix_HCCC_b22_6-HCCC_b22_6	CCA	V50	/	/	95:5
D20190828yix_HCCC_b22_8-HCCC_b22_8	CCA	V51	male	56	85:15
