# Supplementary material for: Proteome Landscapes of Human Hepatocellular Carcinoma and Intrahepatic Cholangiocarcinoma
Source: Mol Cell Proteomics. 2023 Jun 22;22(8):100604. doi: 10.1016/j.mcpro.2023.100604 (PMC10413158; doi:10.1016/j.mcpro.2023.100604)
Supplement: Supplemental Table S4 [file mmc5.xlsx]

## Sheet: HCC tumor vs. benign
Protein	fd	P_value	P_value_adjust
A0AV96	1.39296	0.000681671	0.00239353
A0AVT1	0.695322	0.00143398	0.00433402
A0JNW5	Inf	0.000957888	0.00313519
A0MZ66	0.95095	0.00496305	0.0118734
A1L170	Inf	0.00384276	0.00961955
A1X283	3.52704	5.27243e-07	1.54973e-05
A2RRP1	0.753056	0.00537474	0.0126619
A4D1E9	2.03008	0.0277858	0.0492943
A4D1P6	0.994792	3.85583e-05	0.000264512
A5D8V6	1.97645	0.00417718	0.0103081
A5YKK6	1.39289	1.25173e-07	7.04444e-06
A6NDG6	2.24793	4.7363e-05	0.000310542
A6NDU8	3.08861	0.000112295	0.000599235
A6NHR9	2.71297	1.68256e-06	3.11634e-05
A6NHT5	0.843671	0.00455215	0.0110761
A6NJ78	2.75993	0.000528221	0.00196965
A6NKD9	2.15333	0.0148624	0.0290275
A8MXV4	1.51926	0.021233	0.0392979
A9UHW6	2.12627	0.0225086	0.0412692
B7ZBB8	3.28754	0.00915365	0.0195901
C9JLW8	4.08736	3.18858e-05	0.000229699
E9PRG8	5.52724	0.0085719	0.0185475
L0R6Q1	1.1132	0.000239168	0.00105396
L0R819	2.09473	0.0101641	0.0212951
O00116	1.35995	3.52044e-05	0.00024794
O00139	4.38715	1.37795e-05	0.000128651
O00148	2.0673	0.000219213	0.00098569
O00154	1.74711	5.14462e-05	0.00033019
O00161	0.816119	0.00780914	0.0172533
O00170	1.73234	0.0111449	0.0230013
O00178	0.799388	0.00449581	0.0109609
O00193	1.56119	3.99629e-05	0.000272915
O00203	1.27501	2.08127e-08	2.69148e-06
O00221	3.32295	1.9829e-05	0.000164871
O00231	0.633736	0.000563836	0.00206954
O00232	0.586863	0.000212556	0.000964115
O00244	1.03506	0.00126241	0.00391077
O00267	1.63152	4.48265e-10	5.40026e-07
O00268	2.45188	0.00268713	0.00719488
O00273	1.03754	0.000511579	0.0019265
O00291	0.749985	0.012534	0.0252687
O00299	1.42902	3.33232e-06	4.76561e-05
O00303	0.585904	0.00447027	0.010903
O00338	6.93444	0.00514874	0.0121988
O00401	1.23433	0.00199472	0.00564953
O00410	1.18232	0.000103167	0.000559864
O00411	3.34501	0.00012487	0.000645922
O00425	6.45603	0.0041915	0.0103393
O00429	1.44357	3.03322e-05	0.000223195
O00442	1.0625	3.65723e-05	0.000255795
O00443	2.11838	4.92508e-05	0.000319132
O00461	0.638656	0.0145681	0.0285906
O00468	1.03649	0.0007579	0.00258793
O00505	1.16762	0.00204058	0.00575261
O00541	2.28365	5.65242e-07	1.57678e-05
O00560	2.19729	0.00019791	0.000914751
O00566	4.1357	0.00164927	0.00485438
O00567	0.788321	4.03847e-05	0.000275486
O00571	0.911742	0.000172541	0.000822514
O00625	1.23256	0.00184462	0.005296
O00629	1.62577	0.000144105	0.00071734
O00635	2.11946	0.00405707	0.010068
O00743	0.789345	0.000268453	0.00115885
O00762	Inf	0.0163295	0.0314882
O00767	2.52762	0.000697565	0.00243807
O14497	2.39618	0.000245484	0.00107496
O14562	2.07261	2.58638e-05	0.000199746
O14579	1.22992	9.84188e-06	0.000101216
O14617	1.16301	4.26251e-05	0.00028564
O14639	0.885018	0.0014094	0.00427037
O14653	1.1835	0.00253932	0.00687178
O14662	1.42432	0.0160409	0.0310104
O14727	3.86126	0.0197992	0.0369934
O14732	2.41028	0.02093	0.0388198
O14734	2.20312	0.000352092	0.00143145
O14737	1.02873	0.000122306	0.000638011
O14744	1.22565	0.00165769	0.00486972
O14745	1.015	0.000799919	0.00270256
O14772	1.48796	0.000247888	0.00108315
O14776	1.15031	1.89965e-06	3.32741e-05
O14787	1.20159	0.0023249	0.00637958
O14791	1.48787	0.00600791	0.0138634
O14828	2.56083	5.95295e-07	1.64233e-05
O14880	0.855922	0.0117859	0.0240063
O14896	3.58785	0.000223299	0.00100089
O14908	2.62447	0.0010174	0.00329837
O14920	1.51773	0.000834743	0.00279253
O14929	3.24375	4.26347e-06	5.56081e-05
O14966	1.01885	0.0135907	0.0270391
O14967	4.94493	0.00126888	0.00392787
O14976	1.07117	0.000173267	0.000824899
O14979	1.315	3.90648e-07	1.30459e-05
O14980	1.61378	1.26258e-08	2.39812e-06
O14981	1.52118	0.00131109	0.00403484
O15027	0.578475	0.00284639	0.0075121
O15042	1.64719	8.55868e-06	9.15839e-05
O15056	3.77804	0.0270401	0.0481117
O15066	3.13575	9.33811e-05	0.000522144
O15084	3.11299	5.17009e-05	0.000331475
O15085	3.5348	2.71627e-05	0.000205971
O15091	1.3607	0.000594863	0.00215598
O15111	1.94545	0.0130096	0.026105
O15116	1.00665	0.0249217	0.0450279
O15118	6.60924	1.88982e-05	0.000159979
O15126	0.748771	0.00403647	0.0100219
O15127	1.61049	1.8951e-05	0.000160046
O15143	0.78242	0.00197209	0.00559849
O15145	0.59789	0.000567539	0.00207551
O15155	0.867903	0.00431205	0.0105808
O15160	3.42518	1.74693e-05	0.000152118
O15164	4.92454	6.15501e-05	0.000379413
O15205	7.96393	0.00583415	0.0135292
O15212	1.69147	3.14742e-06	4.6432e-05
O15213	Inf	0.00108705	0.0034701
O15226	5.48527	4.86782e-05	0.000316434
O15228	1.18782	0.0280562	0.0497015
O15230	0.682144	0.00255169	0.00689908
O15234	2.42801	0.0164619	0.0317233
O15235	4.60776	0.00108051	0.00345469
O15264	7.75622	0.00402039	0.00998607
O15269	1.57751	1.65677e-06	3.07946e-05
O15294	2.22678	1.35684e-05	0.000127267
O15321	1.25504	0.0149876	0.0292439
O15347	1.70962	3.67787e-05	0.000256214
O15355	2.57731	4.18695e-08	4.01214e-06
O15371	0.817212	3.50774e-05	0.000247332
O15372	0.764407	6.231e-05	0.000382545
O15382	3.29566	0.00161699	0.0047895
O15397	1.85	0.00781376	0.0172573
O15439	3.79157	0.00102249	0.00330744
O15460	5.73095	0.00839022	0.0182453
O15498	0.900249	0.00378453	0.00950119
O15511	0.542722	0.0100356	0.0210768
O15523	1.0115	0.00482782	0.0116258
O15530	Inf	0.00187775	0.00536827
O15533	2.06522	0.00309923	0.00807076
O15541	2.65764	0.000748879	0.00256537
O43143	1.41269	2.65788e-07	1.049e-05
O43148	1.78157	8.09678e-05	0.000467577
O43156	2.06102	0.00205403	0.00577448
O43159	2.5059	1.63928e-06	3.0671e-05
O43172	1.88757	4.50289e-06	5.78617e-05
O43237	0.636479	0.00169675	0.00496361
O43242	0.627207	0.000144248	0.000717463
O43252	1.24672	0.001593	0.00473459
O43264	1.39382	0.000807981	0.00272526
O43290	1.39692	0.00031408	0.00131196
O43292	1.94273	0.00328967	0.00847588
O43312	2.2113	0.0012133	0.00379539
O43314	1.36524	0.0187666	0.0353138
O43324	1.07282	5.76664e-06	6.91314e-05
O43347	4.70994	0.0112805	0.0232102
O43353	4.41229	0.0100757	0.0211464
O43390	0.994927	1.30008e-06	2.59931e-05
O43395	1.33984	9.39214e-06	9.74154e-05
O43396	1.04041	1.88465e-05	0.000159979
O43399	1.32278	5.67677e-08	4.25956e-06
O43402	4.26996	1.12949e-05	0.000111809
O43405	Inf	0.024693	0.0447077
O43427	2.33946	0.000719746	0.00249792
O43432	1.68744	0.000572346	0.00209058
O43447	1.643	2.21566e-08	2.80558e-06
O43493	0.877628	0.0220135	0.0404713
O43505	1.93739	0.00470165	0.0113851
O43583	0.904267	0.00133406	0.00409403
O43592	2.86221	6.50477e-06	7.61219e-05
O43660	1.90235	0.000376594	0.00151085
O43670	0.885188	0.000590689	0.00214543
O43681	1.24269	0.000891838	0.002954
O43684	1.13958	3.37761e-07	1.2076e-05
O43716	1.49143	0.00289453	0.00760942
O43719	1.33954	0.000438398	0.00169719
O43747	0.694737	0.00736191	0.0164084
O43752	2.97301	2.60835e-05	0.000200678
O43760	3.93796	0.000183729	0.000865684
O43765	1.44974	5.99843e-06	7.14871e-05
O43768	1.36901	0.000677823	0.00238521
O43776	1.53925	1.21304e-06	2.49084e-05
O43808	4.90693	0.00417016	0.0102992
O43809	1.42359	9.07889e-07	2.07449e-05
O43813	0.685005	0.00160647	0.004763
O43815	0.947553	0.000841927	0.00281012
O43818	2.68761	6.0717e-08	4.39331e-06
O43823	3.66223	0.00012438	0.000644484
O43824	2.19909	0.00785974	0.0173336
O43837	1.02696	0.00149109	0.0044799
O43847	0.885776	0.00656402	0.0149312
O43852	0.964046	5.38405e-07	1.55091e-05
O43924	1.58545	3.19247e-06	4.66281e-05
O43929	Inf	0.00785953	0.0173336
O43933	2.16763	0.00809052	0.0177268
O60216	0.904171	0.000429665	0.00167511
O60218	3.2503	0.00402002	0.00998607
O60231	1.37401	0.0170632	0.0326954
O60232	1.28282	0.000429224	0.00167447
O60238	4.22948	0.00159069	0.00473237
O60244	4.20138	0.00263264	0.00706765
O60306	2.03152	5.10385e-07	1.54334e-05
O60313	0.901989	0.00207457	0.00581606
O60333	0.949294	1.88985e-05	0.000159979
O60341	2.42525	7.41473e-07	1.81721e-05
O60443	1.73419	0.00162944	0.00481465
O60476	2.0665	0.0107258	0.0222345
O60486	4.574	0.0119704	0.0243168
O60488	3.81581	0.00313955	0.00815211
O60493	0.628256	0.00181876	0.00523411
O60506	1.00597	8.70789e-06	9.26314e-05
O60508	0.763565	0.0175347	0.0334408
O60513	Inf	0.00703254	0.0158135
O60518	1.70881	2.95347e-05	0.000219721
O60524	2.01143	1.38341e-05	0.000128946
O60547	1.45825	0.00782673	0.0172734
O60568	2.05398	1.21749e-05	0.000117305
O60573	1.38301	2.65689e-05	0.000203462
O60610	0.554909	0.00513226	0.0121661
O60645	2.15605	5.3402e-06	6.58372e-05
O60664	0.508684	0.00465782	0.011297
O60678	Inf	0.000423557	0.00165555
O60684	1.64061	0.000168507	0.000807748
O60701	1.25446	0.0157642	0.0305728
O60762	0.88881	0.000304184	0.00128297
O60783	3.02858	1.93226e-06	3.36512e-05
O60784	1.29952	0.000121143	0.000635296
O60825	4.13709	2.03281e-05	0.000167816
O60828	3.15537	0.00509008	0.0120932
O60831	1.93502	0.0067461	0.015254
O60832	1.05136	2.5963e-05	0.000200258
O60841	1.37412	6.84485e-07	1.71913e-05
O60869	1.47575	0.000268993	0.00116036
O60870	4.41757	0.000513612	0.00193057
O60879	0.872001	0.00325647	0.00841184
O60884	0.997449	0.000937477	0.00307833
O60888	1.36392	1.5634e-05	0.000140359
O60925	0.881709	0.00360273	0.00912719
O60934	1.96145	2.0002e-05	0.000165856
O60942	5.70419	0.000486023	0.00184513
O75052	2.51388	0.00161815	0.0047906
O75063	4.37232	0.000185163	0.000870393
O75110	Inf	0.000644822	0.00229329
O75116	0.536142	0.00120006	0.00377143
O75122	1.20897	3.75906e-06	5.19965e-05
O75127	Inf	0.00031718	0.00131952
O75131	0.681031	0.00272197	0.00726576
O75143	3.69906	0.001697	0.00496361
O75150	2.26103	1.92729e-07	8.74186e-06
O75165	1.33575	0.000478717	0.00181966
O75175	1.88726	6.124e-05	0.000377885
O75179	3.38926	0.00810714	0.0177504
O75223	0.644642	0.00364652	0.0092156
O75312	1.74158	1.4227e-06	2.77153e-05
O75323	0.808861	0.00266942	0.00715261
O75340	0.651421	0.000670169	0.00236844
O75347	0.97658	0.00840768	0.0182768
O75351	0.96773	8.90962e-05	0.000503746
O75367	1.37199	3.31243e-05	0.000236025
O75379	5.8041	0.00075009	0.00256703
O75390	0.914397	0.00120196	0.00377195
O75394	5.4324	0.00174103	0.00505896
O75400	1.62539	3.42971e-07	1.21905e-05
O75410	1.64163	2.69214e-06	4.20075e-05
O75431	0.994201	0.00964103	0.0203607
O75436	1.09914	0.000161706	0.000786282
O75439	0.584271	0.0183234	0.0346406
O75475	1.51316	0.000640829	0.00228176
O75525	2.93179	0.000107662	0.000579603
O75530	5.55976	0.000625033	0.00224548
O75531	1.06908	1.33154e-06	2.64481e-05
O75533	1.34953	1.21255e-08	2.37738e-06
O75534	0.63492	0.00672141	0.0152272
O75554	1.63033	0.00164634	0.00484809
O75569	1.55798	0.00280875	0.00743212
O75592	2.97978	0.000699406	0.0024431
O75616	Inf	4.14899e-05	0.000280507
O75643	1.5979	2.75875e-05	0.000207687
O75663	1.57808	3.29478e-07	1.18495e-05
O75674	1.8761	0.0022706	0.0062475
O75683	1.67698	0.0133662	0.0266797
O75688	0.815233	0.00135923	0.00414728
O75691	2.80148	0.0145622	0.0285881
O75694	1.73552	2.56408e-07	1.02443e-05
O75718	2.09291	2.72191e-06	4.22034e-05
O75764	1.26491	0.000903012	0.00298451
O75787	4.37378	0.0114919	0.0235335
O75815	4.2179	0.0212399	0.0392987
O75817	2.15093	0.00470743	0.0113934
O75821	0.779823	0.000163772	0.000794626
O75822	0.846918	0.00220474	0.00609942
O75832	0.651014	0.010667	0.0221201
O75844	0.970389	0.000105858	0.000571914
O75882	1.20623	3.65399e-07	1.25474e-05
O75886	1.02234	0.00159288	0.00473459
O75909	3.04066	0.00022503	0.00100495
O75934	1.50904	4.9069e-05	0.000318634
O75935	0.929268	0.000199843	0.000920186
O75937	1.1631	0.000126049	0.000650808
O75940	2.67167	0.00216745	0.00602366
O75976	2.73378	4.81752e-06	6.0623e-05
O76003	1.27441	4.24931e-05	0.00028507
O76021	1.08429	9.06973e-06	9.45555e-05
O76024	1.6789	0.00179836	0.00519385
O76071	0.631145	0.00865286	0.0186966
O76094	0.905187	0.000919353	0.00302699
O94763	2.81819	0.0079242	0.0174631
O94776	1.34777	3.21441e-06	4.66281e-05
O94817	3.52538	7.37344e-05	0.000433002
O94822	2.71488	0.000974299	0.00317352
O94826	0.619381	0.0100184	0.0210481
O94851	3.42721	0.000393453	0.00155995
O94880	2.29774	0.000222952	0.00100008
O94901	0.613912	0.0139726	0.0276395
O94906	1.66465	4.40694e-09	1.73554e-06
O94915	3.15114	0.0202086	0.0376656
O94925	2.84437	4.79781e-05	0.000312552
O94966	4.44063	0.00179127	0.00517951
O94992	2.3503	0.0280516	0.0497015
O95070	1.32846	0.00101708	0.00329837
O95071	3.867	0.0136005	0.0270497
O95155	4.5905	0.000134751	0.000679116
O95159	1.45058	2.5161e-05	0.000195811
O95163	1.33106	0.000721036	0.00249997
O95197	0.744845	0.00279856	0.00741726
O95202	1.17464	9.56652e-05	0.000531709
O95218	1.3779	0.000115644	0.000611975
O95219	1.34438	3.29203e-06	4.71909e-05
O95232	2.07693	5.86774e-08	4.29688e-06
O95251	2.49572	2.11601e-05	0.000172633
O95260	3.04285	0.000545419	0.00202015
O95295	1.86064	3.41489e-06	4.82691e-05
O95302	1.66984	3.26675e-06	4.70504e-05
O95347	1.49866	0.000390424	0.00155301
O95352	1.24801	8.25058e-05	0.000473532
O95363	1.00102	0.00735735	0.0164084
O95372	0.907471	0.00221213	0.0061143
O95373	1.94417	2.50665e-09	1.52354e-06
O95376	2.23847	6.31451e-06	7.43115e-05
O95391	1.72375	0.00477229	0.0115228
O95396	1.42801	0.00898174	0.0192833
O95400	2.68224	2.96431e-05	0.000220197
O95425	1.90414	0.00125528	0.00389463
O95433	1.23823	6.0434e-07	1.64233e-05
O95453	1.30745	5.22263e-05	0.000333087
O95456	1.48292	0.000202106	0.000929901
O95478	8.30357	0.000148509	0.000735047
O95486	0.747825	0.014105	0.0278381
O95497	3.02388	0.00443658	0.0108367
O95551	Inf	0.00128591	0.00397546
O95573	1.94848	0.00300617	0.00786888
O95602	1.94612	0.0219498	0.0403664
O95630	1.03265	0.0151762	0.0295645
O95639	Inf	0.00311323	0.0080968
O95721	0.754755	0.00102217	0.00330744
O95749	4.07927	0.00474883	0.0114765
O95757	1.38699	0.000217099	0.000979603
O95758	2.5353	8.53489e-07	2.02712e-05
O95777	0.860859	9.91079e-05	0.000544153
O95782	0.846922	3.04378e-06	4.54547e-05
O95793	1.37903	1.96989e-05	0.000164239
O95801	2.44786	0.000772626	0.00262201
O95816	1.48252	1.73778e-06	3.17024e-05
O95817	1.85113	3.34213e-05	0.000237862
O95819	2.40923	0.0035281	0.0089798
O95864	3.76211	0.0109052	0.0225526
O95870	0.804921	0.0103705	0.0216234
O95881	0.847647	0.000746943	0.00256058
O95989	0.861423	0.00192219	0.00548244
O96005	0.807019	0.0039759	0.00990782
O96008	1.89117	1.40611e-06	2.75516e-05
O96011	1.72172	9.00155e-05	0.000507527
O96013	4.68523	0.00225581	0.00621806
O96019	1.41147	1.4058e-08	2.44127e-06
P00488	2.08729	0.0115914	0.0236896
P00558	0.7891	9.64474e-05	0.000534494
P00734	0.85545	0.00380353	0.00954101
P00742	2.10043	0.00242666	0.00661697
P01019	1.11385	0.000516207	0.00193554
P01031	0.808677	0.0103338	0.0215764
P01033	3.74507	0.00761009	0.0168811
P01111	1.13565	0.000456142	0.00174696
P01130	2.30512	0.00470884	0.0113934
P01137	5.78434	0.0273963	0.0486744
P01344	5.28423	0.0166579	0.0320199
P02545	0.691302	0.00275113	0.00732109
P02649	1.74656	7.28661e-07	1.80451e-05
P02655	0.69788	0.00335887	0.00862494
P02751	1.75958	9.06944e-06	9.45555e-05
P02760	1.07972	0.0235257	0.0428369
P02771	3.66955	0.0148212	0.0289658
P02786	3.16242	1.08478e-06	2.32208e-05
P04049	3.74602	0.000881976	0.00292772
P04062	1.80409	2.70236e-06	4.20075e-05
P04075	1.35663	3.67511e-05	0.000256214
P04080	0.96413	0.00564222	0.0131847
P04150	0.976127	0.00267017	0.00715261
P04216	1.78959	0.0195789	0.036672
P04233	1.04046	0.00684579	0.0154499
P04406	0.530885	0.0175946	0.0335025
P04439	1.17872	0.0035431	0.00900668
P04792	1.34699	0.00462729	0.0112319
P04920	2.79127	0.000735308	0.00253213
P05023	0.539986	0.0112892	0.0232203
P05067	0.996564	0.00855337	0.0185272
P05141	0.710338	0.00532793	0.012576
P05198	0.561983	0.00136968	0.00417079
P05362	1.03391	0.00706166	0.0158731
P05386	0.667627	0.000917057	0.00302271
P05387	0.510084	0.0120675	0.024457
P05455	1.17063	2.36242e-05	0.000186853
P05543	0.671728	0.00598034	0.0138102
P05997	3.40356	0.011128	0.0229742
P06132	0.786959	0.017718	0.0336848
P06213	0.802895	0.0118849	0.0241674
P06280	1.35859	0.00168578	0.0049379
P06493	Inf	0.0201908	0.0376483
P06681	1.05826	1.22132e-05	0.000117456
P06733	0.647479	0.0197295	0.0368973
P06746	3.10361	0.000271201	0.00116822
P06748	0.928233	0.00504242	0.0120093
P06753	0.573751	0.000565638	0.0020723
P07199	6.5182	0.000888569	0.00294638
P07225	0.941624	0.0156826	0.0304339
P07305	0.943303	0.00796356	0.0175207
P07355	1.12721	0.000678518	0.00238521
P07358	0.850467	0.0244459	0.0443264
P07437	0.883671	0.000496972	0.00187848
P07686	1.04184	0.000133728	0.000674761
P07737	0.712709	0.00264171	0.00708575
P07814	0.595062	0.000727895	0.00251678
P07900	0.821008	0.000133775	0.000674761
P07910	1.04781	2.10318e-05	0.000171908
P07919	1.61186	0.000889586	0.00294815
P07942	2.80619	4.60374e-08	4.01214e-06
P07947	0.743867	0.0141407	0.0278688
P07948	1.21264	0.000311616	0.00130711
P08134	1.21837	1.37656e-05	0.000128651
P08183	1.25112	0.00955612	0.0202236
P08195	0.915136	0.00326124	0.00841691
P08238	1.34261	1.3234e-07	7.37947e-06
P08243	5.70419	0.00201553	0.00570052
P08559	0.795064	0.000963058	0.00314872
P08579	1.71471	7.00207e-05	0.000416832
P08603	0.829912	0.0018656	0.00533856
P08621	0.889936	0.000242058	0.00106456
P08697	1.05104	0.0139559	0.027621
P08754	0.591417	0.0164758	0.0317401
P08758	0.527066	0.0113753	0.0233578
P08861	Inf	4.14297e-06	5.47412e-05
P08865	0.619299	0.00344627	0.00882328
P08962	0.906941	0.00702149	0.0158003
P09001	1.43394	5.25531e-06	6.51873e-05
P09012	2.86983	2.19313e-06	3.67865e-05
P09234	1.01573	2.19658e-05	0.000177302
P09429	0.732227	0.00166851	0.00489442
P09486	1.41252	0.0201931	0.0376483
P09496	1.72817	2.07281e-05	0.000170251
P09543	0.827947	0.00208047	0.00582991
P09651	1.32337	6.64192e-05	0.000401288
P09661	0.929338	0.000343993	0.00140794
P09874	2.19192	6.33428e-07	1.67064e-05
P09958	2.02007	0.0128167	0.0257947
P09972	0.932479	0.0115191	0.0235656
P0C7T5	2.05167	0.00716439	0.0160446
P0CG38	0.75364	0.022485	0.0412455
P0DPB6	3.03893	2.10431e-05	0.000171908
P10114	2.97386	2.08075e-05	0.000170635
P10176	1.53465	0.0182023	0.0344438
P10321	0.772034	0.00924736	0.019742
P10398	0.795632	0.0105745	0.0219958
P10451	Inf	0.00288396	0.00758819
P10586	1.60635	6.26625e-05	0.000383547
P10599	0.878943	0.02731	0.0485636
P10619	1.4042	8.58916e-05	0.00049024
P10644	0.791265	0.00580715	0.0134871
P10809	0.783427	0.00433852	0.0106286
P11047	1.35102	2.35504e-05	0.000186622
P11142	0.566195	0.00151682	0.00454372
P11172	0.759656	9.76333e-05	0.000538489
P11177	0.758268	0.00231344	0.00635198
P11233	0.511683	0.0160387	0.0310104
P11234	0.817396	0.0145137	0.0285115
P11387	1.99764	2.97488e-06	4.46452e-05
P11388	4.94833	0.01082	0.0224068
P11413	3.49928	0.0165171	0.0317925
P11441	1.18648	5.48419e-05	0.000346857
P11717	1.54906	2.67019e-05	0.00020395
P11802	Inf	0.00134804	0.00412557
P11940	0.766139	0.000128453	0.000657185
P12004	2.33008	7.37875e-06	8.25762e-05
P12081	1.00855	2.51364e-05	0.000195811
P12236	1.39561	4.73316e-05	0.000310542
P12259	1.91481	0.000114224	0.000607396
P12268	1.45783	4.62076e-08	4.01214e-06
P12270	0.873853	4.17955e-05	0.000282259
P12532	7.67426	0.0141201	0.0278552
P12931	1.78957	0.000308488	0.00129757
P12956	1.07993	7.1518e-09	1.81473e-06
P13010	1.2856	7.46433e-09	1.81473e-06
P13051	2.34689	1.42886e-05	0.00013194
P13639	0.558268	0.00263817	0.00707937
P13674	1.27973	0.00179897	0.00519385
P13688	1.24151	0.00245838	0.00668548
P13984	1.9469	4.47281e-08	4.01214e-06
P14174	0.787086	0.0269836	0.0480393
P14324	1.07109	0.00751443	0.0166993
P14384	2.55901	0.00945895	0.0200668
P14543	1.49209	1.34212e-06	2.65714e-05
P14618	1.6797	0.0020687	0.00580228
P14625	0.719229	0.00497755	0.0118921
P14866	1.01909	8.06458e-07	1.947e-05
P14868	1.02253	3.25288e-05	0.000232054
P15144	0.594176	0.0229913	0.0420298
P15151	1.38056	0.0035042	0.00894145
P15169	1.74303	0.0117211	0.0239063
P15170	1.06008	1.86078e-06	3.29733e-05
P15291	1.59123	0.000355664	0.00144019
P15336	Inf	0.025419	0.0457768
P15531	1.10846	0.000439649	0.00169986
P15559	7.03013	0.026511	0.0474203
P15586	1.26698	0.000346393	0.00141491
P15927	1.38477	0.000228395	0.00101618
P16035	4.30889	0.0138162	0.0274069
P16220	1.58892	0.000421642	0.00165019
P16284	1.37238	0.00262619	0.00705659
P16383	5.28479	2.1797e-06	3.66987e-05
P16401	1.33257	0.00432924	0.0106101
P16615	0.5602	0.00579406	0.0134619
P16949	3.46365	0.000385779	0.00153957
P16989	3.69827	0.0139472	0.0276208
P17026	1.42478	0.00124216	0.00386381
P17028	5.83384	0.00841569	0.0182877
P17029	5.10336	0.00533605	0.0125903
P17096	2.59198	3.71708e-06	5.15824e-05
P17152	1.14494	0.0172769	0.0330218
P17252	1.25641	0.000193364	0.000899208
P17301	4.21755	0.000156278	0.000766356
P17480	1.11761	7.3884e-05	0.0004331
P17655	0.964039	4.31177e-05	0.0002881
P17676	1.2609	0.0031412	0.00815211
P17706	2.52471	0.00238307	0.00650978
P17812	2.01388	8.93382e-06	9.39442e-05
P17844	1.51742	1.21158e-05	0.000117075
P17931	1.8652	0.0281817	0.0499092
P17980	0.524437	0.00302502	0.00791138
P17987	0.576093	0.000506593	0.00191009
P18031	1.99864	0.00141137	0.00427419
P18085	0.832922	0.000174122	0.00082681
P18428	1.39725	0.00109509	0.0034848
P18510	4.39801	0.0273758	0.0486521
P18583	1.53044	8.58432e-06	9.16969e-05
P18615	2.97674	1.24397e-06	2.52871e-05
P18754	0.619271	0.00887765	0.0190943
P18858	4.01884	0.00614587	0.0141334
P18887	2.39123	8.92697e-07	2.06305e-05
P19174	3.40785	0.000439071	0.00169871
P19256	2.06953	8.63703e-05	0.000491534
P19320	2.19957	0.00566484	0.0132223
P19338	1.50143	1.01082e-05	0.000103257
P19387	1.29516	6.92106e-09	1.81473e-06
P19388	1.47763	5.64772e-09	1.81473e-06
P19397	2.28002	0.0166959	0.032065
P19447	4.36176	3.71719e-06	5.15824e-05
P19525	0.893129	6.59521e-05	0.000398863
P19623	1.67247	1.98564e-05	0.000164873
P19784	0.602859	0.0101716	0.0213037
P19823	1.14946	0.00931269	0.0198396
P19838	0.627854	0.00154083	0.00460883
P20020	1.19778	0.0010421	0.00336194
P20042	1.40894	7.66398e-05	0.000446613
P20073	0.527728	0.00228898	0.00629036
P20290	0.899529	0.00168191	0.00492895
P20338	1.31035	2.27077e-05	0.000181939
P20339	0.867646	8.85374e-05	0.000501987
P20340	0.97855	0.00011975	0.000629622
P20700	1.2006	0.000116465	0.000615431
P20702	2.30779	0.00587488	0.013608
P20823	2.84875	0.00346459	0.00885153
P20827	2.70652	0.000441371	0.00170544
P20839	3.26615	0.0173934	0.033213
P20936	2.55693	5.94851e-05	0.000369306
P21266	0.835493	0.0037058	0.00933437
P21281	0.899477	0.00216295	0.00601392
P21283	1.75065	5.2603e-08	4.25956e-06
P21359	2.02396	5.49006e-06	6.70051e-05
P21796	1.04945	0.000443278	0.00171172
P22087	0.78078	0.000131173	0.000666058
P22102	0.863609	4.09935e-06	5.45205e-05
P22314	0.733998	4.04431e-05	0.000275576
P22392	1.5646	0.000243701	0.00106947
P22626	0.873334	2.31987e-05	0.000185528
P22680	2.65771	0.0237664	0.0431974
P22694	0.845071	0.00706753	0.0158804
P23025	Inf	0.0102149	0.0213648
P23142	1.00545	0.000225016	0.00100495
P23193	1.24503	0.000916748	0.00302271
P23246	0.979388	1.56333e-06	2.96934e-05
P23258	3.096	0.0020051	0.00567629
P23368	1.67048	9.58156e-05	0.000531842
P23396	0.606908	0.000686066	0.00240618
P23511	Inf	0.000313624	0.00131101
P23528	1.1097	1.58974e-08	2.46884e-06
P23588	1.01942	0.000454819	0.0017463
P23634	0.941987	0.00238812	0.00652065
P23919	1.54371	0.000190662	0.000888005
P23921	Inf	1.30467e-05	0.000123517
P24043	3.00759	0.0101051	0.0211936
P24386	2.48568	0.00707056	0.0158813
P24462	3.86514	0.00334148	0.00858753
P24534	0.693354	0.001803	0.00519614
P24666	0.573649	0.0137677	0.0273286
P24928	1.43031	6.07735e-07	1.64233e-05
P24941	1.80417	0.000739295	0.0025401
P25098	3.62767	0.0123663	0.0249956
P25205	3.58119	1.40976e-06	2.75516e-05
P25208	3.72923	7.81352e-05	0.000454021
P25440	3.64907	0.00260838	0.00701802
P25685	0.87937	0.000725634	0.00251305
P25815	4.37887	0.00756417	0.0167915
P26196	0.841693	1.88855e-06	3.31752e-05
P26232	1.63238	0.000273817	0.00117699
P26358	4.97262	8.55013e-07	2.02712e-05
P26368	0.756111	9.89671e-05	0.000543872
P26373	0.95278	0.000340159	0.00139601
P26572	0.626638	0.0197704	0.036951
P26583	1.04764	2.17249e-05	0.00017559
P26599	0.823342	0.000113794	0.00060564
P26640	0.973881	0.000121849	0.000636253
P26641	0.688922	0.000679793	0.00238831
P27348	0.891582	9.20978e-07	2.09652e-05
P27361	1.49173	0.000396066	0.00156622
P27449	5.07992	8.07384e-06	8.82175e-05
P27487	1.82586	0.00157386	0.00469149
P27635	0.711446	0.000731558	0.00252207
P27694	1.20279	1.85858e-06	3.29733e-05
P27695	0.93044	5.75147e-06	6.91314e-05
P27708	2.41405	1.78725e-08	2.46884e-06
P27816	0.791625	0.000564205	0.00206954
P27824	0.889986	0.00212266	0.00592356
P28340	3.33721	3.86635e-05	0.000264934
P28370	2.29866	8.07582e-06	8.82175e-05
P28482	1.41929	2.72524e-07	1.06864e-05
P28715	1.74354	0.00886959	0.0190897
P29083	1.52602	0.0215392	0.0397556
P29218	1.36428	6.44971e-05	0.000393193
P29353	2.86335	3.59793e-05	0.000251938
P29372	5.45574	0.00315888	0.00819448
P29401	1.34293	0.000515601	0.00193446
P29590	0.983073	0.00205293	0.00577404
P29692	1.0015	0.000671982	0.00237322
P29966	0.58327	0.0209881	0.0389158
P30050	1.62964	6.97435e-07	1.74445e-05
P30154	1.88737	0.0123547	0.0249808
P30260	3.18312	8.52875e-06	9.15839e-05
P30419	1.42456	0.000125882	0.000650606
P30520	1.24847	8.88853e-06	9.363e-05
P30533	1.21257	0.000385563	0.00153957
P30566	0.68028	0.00059753	0.00216307
P30622	1.05211	0.000907632	0.00299652
P30876	1.30217	3.03638e-06	4.54547e-05
P31150	0.955512	6.37005e-05	0.000389117
P31153	0.624369	0.00486806	0.0116931
P31350	6.27844	0.000319651	0.00132707
P31431	2.41175	0.00173234	0.00504028
P31483	1.77831	4.2159e-05	0.000283454
P31689	0.884793	0.000869605	0.00289139
P31939	1.04035	0.000814388	0.00274078
P31942	0.982593	2.35355e-06	3.82484e-05
P31943	1.64864	1.77778e-08	2.46884e-06
P31946	0.70009	2.13286e-05	0.000173309
P31947	6.20478	1.14965e-05	0.000113435
P31948	1.1362	8.78335e-06	9.31678e-05
P32121	2.38112	0.00845995	0.0183641
P32322	Inf	0.000332088	0.00136658
P32456	4.23688	0.00552965	0.0129765
P32519	1.94832	0.0197621	0.0369467
P32780	3.60204	1.01929e-05	0.0001036
P33176	1.25809	8.37345e-06	9.00776e-05
P33240	1.92122	0.000397939	0.00157261
P33316	2.23321	2.26301e-05	0.000181939
P33897	2.12908	0.000343115	0.00140624
P33991	4.8129	5.40065e-08	4.25956e-06
P33992	5.7026	1.982e-06	3.43208e-05
P33993	4.83951	1.47526e-07	7.75823e-06
P34096	1.78377	0.0180261	0.0341742
P34741	5.68725	0.00386501	0.00966332
P34932	1.28516	7.59869e-07	1.85481e-05
P35052	2.63726	0.020569	0.0382318
P35080	1.07348	0.0176899	0.0336524
P35226	3.51383	0.00637977	0.0145775
P35240	1.30256	0.000292105	0.00123722
P35244	0.520114	0.0168422	0.0323127
P35249	3.68076	8.20295e-05	0.000472136
P35250	2.66122	5.21652e-05	0.000333087
P35251	2.46092	0.000728367	0.00251678
P35268	0.875343	8.40608e-05	0.000481547
P35269	2.01847	0.00111554	0.00354244
P35475	2.56754	0.0185075	0.0349344
P35568	1.59479	0.0186246	0.0351118
P35579	0.61418	0.00451164	0.0109863
P35606	0.730832	4.47205e-05	0.000296414
P35609	5.04478	0.00490262	0.0117501
P35610	2.20922	0.0112553	0.0231842
P35613	0.592116	0.021891	0.0402826
P35637	1.71732	1.24538e-07	7.04444e-06
P35658	1.32275	0.000375821	0.00150875
P35659	1.73804	1.15913e-08	2.3484e-06
P35749	0.6657	0.000627467	0.00224741
P35998	0.597587	0.000530458	0.00197557
P36405	0.546031	0.00792733	0.0174637
P36507	0.905906	0.000115689	0.000611975
P36543	0.828603	0.000164004	0.000794907
P36873	1.15496	2.95132e-07	1.1073e-05
P36915	1.04626	0.000225538	0.00100515
P36954	0.994344	0.00432635	0.010608
P36955	1.6957	0.0217067	0.0400161
P37108	1.7184	0.000553548	0.00204279
P37198	1.11735	5.4976e-08	4.25956e-06
P37235	1.23355	7.53707e-05	0.000440061
P37802	0.602239	0.0268103	0.0478149
P37837	0.577345	0.00409804	0.0101418
P38159	1.05497	0.00451034	0.0109863
P38432	1.64854	0.00651005	0.0148306
P38606	0.724091	0.000195266	0.00090526
P38646	0.913186	0.0061953	0.0142256
P38919	1.36538	9.95149e-07	2.18358e-05
P39019	0.570805	0.00419776	0.010348
P39059	2.97088	0.000677843	0.00238521
P39060	1.22688	0.000964623	0.00315214
P39687	1.94825	0.000788606	0.00267028
P39748	3.93221	2.25669e-06	3.72203e-05
P40121	1.96068	8.30309e-06	8.97974e-05
P40123	2.63028	0.000121338	0.000635768
P40222	1.28185	0.000750544	0.00256714
P40227	0.569827	0.000123336	0.000641612
P40616	0.635864	0.00377297	0.00948
P40818	1.84579	8.59732e-05	0.00049024
P40855	1.1163	3.79304e-05	0.000261681
P40937	2.41558	0.000321875	0.00133267
P40938	3.16095	0.0152281	0.0296465
P41091	0.802675	0.000122499	0.000638011
P41214	2.80663	3.5062e-06	4.89901e-05
P41223	2.06602	2.85936e-09	1.57992e-06
P41227	1.1066	1.17112e-06	2.43768e-05
P41235	1.14081	0.000149619	0.000738735
P41236	2.19667	0.00708701	0.0159065
P41250	1.44683	7.39634e-06	8.25762e-05
P41252	1.29442	9.72412e-06	0.000100175
P41567	1.76465	0.000738783	0.00253977
P41743	2.28296	0.000123403	0.000641612
P42166	2.69537	1.98022e-05	0.000164871
P42167	1.41932	1.66081e-05	0.000146508
P42224	0.893891	0.00351112	0.00895535
P42226	0.667226	0.00958984	0.0202808
P42285	1.17236	2.54702e-06	4.05404e-05
P42330	1.85713	0.00673355	0.015237
P42338	1.44691	0.000242437	0.00106546
P42345	1.91306	0.00969781	0.0204735
P42574	1.79279	9.26015e-07	2.0999e-05
P42677	0.776339	0.000208996	0.000953662
P42685	3.72959	0.0182658	0.0345426
P42694	3.49975	0.0036606	0.00924736
P42696	5.00976	7.25807e-05	0.000428072
P42704	1.10937	0.000158316	0.000772269
P42766	1.62352	0.000720033	0.00249792
P42858	1.4402	0.000458291	0.00175299
P42898	1.6406	0.0152523	0.0296841
P43007	4.64078	0.000189942	0.000886687
P43121	2.05921	2.08311e-05	0.000170635
P43243	0.941717	3.0982e-05	0.00022525
P43246	3.18515	4.36971e-06	5.63887e-05
P43304	2.43338	2.34752e-05	0.000186406
P43487	1.00291	5.4993e-05	0.00034745
P43686	0.578829	0.00444199	0.0108427
P43897	1.0534	0.000288202	0.00122496
P45877	2.52553	2.7351e-05	0.000207023
P45880	1.00547	0.000556768	0.00204969
P45973	2.36813	0.000351062	0.00142917
P45974	0.670206	0.000585652	0.00213405
P46013	6.39111	0.0162535	0.0313716
P46060	1.2887	6.19847e-06	7.34392e-05
P46063	1.62053	4.54357e-07	1.43126e-05
P46087	1.21583	2.55462e-06	4.05404e-05
P46100	1.30661	0.00109262	0.00348239
P46109	0.537535	0.00184611	0.00529777
P46199	1.85863	0.00511604	0.0121371
P46379	1.33824	1.24281e-06	2.52871e-05
P46459	0.857125	0.00932209	0.0198527
P46734	0.931015	0.0175553	0.0334696
P46736	1.68584	0.000312955	0.00130911
P46776	0.870885	0.000117961	0.000621825
P46778	1.69099	0.000923638	0.00303945
P46781	0.535548	0.00360692	0.00913073
P46782	0.978981	1.84389e-05	0.000158517
P46783	0.588347	0.0214284	0.0395932
P46934	1.82467	0.000152716	0.000752192
P47224	1.27338	0.00277484	0.00737451
P47755	0.522884	0.000773655	0.00262404
P47756	0.624395	3.08623e-05	0.000224917
P47897	0.633082	0.000514525	0.00193281
P48200	1.38419	0.00938768	0.0199435
P48382	3.29115	0.0135647	0.027005
P48444	0.590997	0.000846555	0.00282402
P48507	0.972125	0.000431912	0.00168172
P48556	0.806853	0.000115022	0.000610569
P48634	3.71389	0.000298869	0.00126323
P48643	0.534628	0.00285549	0.00752957
P48681	1.40799	0.00472163	0.0114153
P48723	0.891572	0.00381884	0.00956757
P48729	0.991506	4.08207e-06	5.44097e-05
P49005	3.14753	5.77426e-05	0.000360328
P49023	0.579947	0.00226542	0.00623888
P49116	4.29398	0.0171386	0.0327986
P49137	2.65565	0.000116545	0.000615431
P49207	1.06808	8.98073e-05	0.000507092
P49321	2.43632	3.36348e-05	0.000238822
P49356	0.994	0.000266229	0.00115007
P49366	2.06425	0.00501533	0.0119683
P49368	0.650118	0.000239169	0.00105396
P49406	1.57016	9.82635e-05	0.000540494
P49448	2.25009	0.00214621	0.00597556
P49458	1.31635	4.07939e-06	5.44097e-05
P49459	2.14529	0.000127587	0.000654407
P49585	0.890152	0.00059114	0.00214543
P49588	0.633766	0.00421493	0.0103844
P49590	1.01887	0.00652637	0.0148567
P49591	0.656143	0.028211	0.0499465
P49593	0.538878	0.00550117	0.0129247
P49715	6.75062	0.0183882	0.0347523
P49736	5.14064	1.45468e-06	2.81246e-05
P49754	2.67407	0.000323192	0.00133548
P49756	1.38661	4.14108e-06	5.47412e-05
P49768	Inf	0.000369457	0.00148811
P49770	0.969132	0.000127085	0.000652385
P49790	1.39202	0.000168173	0.000807748
P49792	0.789612	0.012969	0.0260408
P49840	1.33124	0.000366015	0.00147718
P49841	2.04322	0.00012178	0.000636253
P49848	3.3621	4.78696e-05	0.000312552
P49902	1.69321	6.71784e-06	7.80287e-05
P49903	0.899367	0.000124858	0.000645922
P49915	2.03044	6.58528e-08	4.65411e-06
P49916	2.5583	2.93759e-10	5.40026e-07
P49959	1.02749	0.00284161	0.00750601
P50148	0.711706	0.00366469	0.00924852
P50281	3.04101	0.0189674	0.0356465
P50336	1.20517	7.1787e-05	0.00042485
P50402	0.87703	4.49127e-05	0.00029704
P50454	1.33319	8.8019e-06	9.32019e-05
P50502	4.18406	0.0117529	0.0239471
P50552	1.04856	0.00991698	0.020871
P50570	0.708512	7.70935e-05	0.000448826
P50579	0.728122	0.000288494	0.00122534
P50583	1.56945	0.000399569	0.00157803
P50750	3.18559	0.0147964	0.0289346
P50895	1.26042	0.000831256	0.00278368
P50990	0.661064	0.000136534	0.000685829
P50995	0.843795	0.00242571	0.00661697
P51003	1.57103	0.0146569	0.0287277
P51114	1.55331	1.71497e-06	3.14912e-05
P51148	0.65416	0.000796188	0.00269445
P51149	0.763828	5.94625e-05	0.000369306
P51153	0.864937	8.49656e-05	0.000485815
P51398	2.10061	1.2631e-06	2.54209e-05
P51532	6.10697	6.1e-05	0.000377456
P51553	1.85968	0.00356935	0.00905447
P51572	0.717176	0.00419846	0.010348
P51610	1.42225	2.45556e-06	3.95886e-05
P51617	5.85279	4.1975e-05	0.000282842
P51654	8.12823	0.00113304	0.00358865
P51665	0.567135	0.000615858	0.00222087
P51688	1.03161	0.0227538	0.041681
P51692	0.884399	0.00458076	0.0111323
P51808	2.53234	0.00355858	0.00903846
P51809	1.17689	7.36144e-05	0.000432716
P51812	2.2032	5.67554e-06	6.8599e-05
P51858	0.855079	0.000741502	0.0025448
P51991	1.25819	1.06178e-05	0.000107023
P52209	0.755052	0.0166863	0.0320643
P52272	1.04887	2.74625e-06	4.24726e-05
P52292	5.536	2.15083e-05	0.000174536
P52298	0.886303	0.00186483	0.00533856
P52306	0.564251	0.00666632	0.0151299
P52434	1.48952	7.35327e-07	1.80944e-05
P52565	0.568598	0.00926555	0.0197718
P52594	1.1235	7.24075e-06	8.18016e-05
P52597	0.8152	0.00101327	0.00329164
P52630	0.947745	0.00806095	0.0176875
P52655	5.98367	0.00357581	0.00906707
P52788	1.48447	0.000392874	0.00155867
P52815	1.86658	0.000110477	0.000591091
P52907	0.526717	9.79372e-05	0.000539187
P52948	1.96016	3.5444e-05	0.000248683
P53004	1.4801	0.000127732	0.000654527
P53041	0.957153	7.88923e-05	0.000457982
P53365	5.67869	0.00515653	0.0122093
P53367	1.14192	2.00788e-06	3.45719e-05
P53396	1.50152	5.81626e-05	0.000362279
P53582	0.713826	0.00123384	0.00384775
P53611	0.774609	0.000145332	0.000721675
P53618	0.924108	7.08034e-05	0.000420468
P53621	0.801499	5.9808e-05	0.000370932
P53675	1.38103	0.0255393	0.045939
P53677	3.09171	0.000437959	0.00169719
P53701	1.34881	0.00154844	0.00462933
P53992	0.74329	0.00409457	0.0101413
P53999	1.66906	7.16689e-06	8.1118e-05
P54136	0.66186	0.00697456	0.0157005
P54577	0.912428	0.00101751	0.00329837
P54578	1.13366	5.15962e-07	1.54973e-05
P54646	4.57653	0.00744299	0.0165709
P54687	5.15593	0.00709721	0.0159232
P54709	Inf	6.723e-05	0.000405381
P54886	1.97893	1.25978e-05	0.000120157
P54920	0.565086	0.00740932	0.016508
P55011	1.38477	0.0257775	0.0462853
P55036	0.934602	9.73467e-05	0.000537885
P55039	1.83081	1.9618e-05	0.00016392
P55060	1.39985	1.16372e-07	6.93443e-06
P55072	0.623997	0.00764688	0.0169503
P55081	2.0091	2.86303e-05	0.00021404
P55145	1.45681	0.00115417	0.00364798
P55209	2.6596	3.81618e-08	3.88655e-06
P55210	1.29703	0.00195786	0.0055685
P55212	0.802334	0.0093821	0.0199435
P55265	1.50004	5.33836e-07	1.54973e-05
P55290	2.13942	0.00056416	0.00206954
P55327	1.92366	0.0125237	0.0252634
P55769	0.944137	3.01048e-05	0.00022206
P55786	0.889557	0.000436207	0.0016941
P55795	1.05377	8.03691e-08	5.26427e-06
P55884	0.907395	1.07242e-05	0.000107739
P55957	0.584519	0.0106016	0.0220146
P56182	2.22325	4.9422e-07	1.50194e-05
P56192	1.1929	1.43169e-05	0.00013194
P56270	Inf	0.0141356	0.0278677
P56470	1.02493	0.0227326	0.0416547
P56537	0.713329	0.00121674	0.00380261
P56962	2.46551	2.40252e-05	0.000188663
P57076	Inf	0.00508146	0.0120786
P57081	6.30613	0.0141497	0.0278774
P57088	1.46585	0.00290972	0.00763943
P57737	0.627799	0.0103099	0.0215339
P57740	2.01859	1.05233e-07	6.52659e-06
P57764	0.899877	0.000374119	0.0015039
P58107	2.81107	0.0010397	0.00335598
P58546	0.551271	0.000163395	0.000793855
P59998	0.745983	0.00212954	0.00594005
P60059	0.972167	0.00631951	0.0144616
P60228	1.06984	1.28664e-05	0.000122219
P60510	1.91235	1.96552e-08	2.65323e-06
P60520	2.92415	0.00766068	0.0169685
P60602	2.93716	0.017178	0.0328533
P60842	0.673593	0.000129633	0.000660999
P60866	0.595952	0.00317267	0.00821622
P60903	1.71481	0.0008264	0.0027739
P60953	0.525076	0.000673731	0.00237801
P60983	0.852816	0.000405511	0.00159838
P61019	0.772693	0.00233896	0.00640657
P61020	0.592702	0.000153741	0.000756629
P61024	Inf	0.000214355	0.00096888
P61026	0.922148	8.98549e-05	0.000507092
P61081	1.20263	2.57995e-08	3.1212e-06
P61086	0.683768	0.0219186	0.0403212
P61106	0.517044	0.0125346	0.0252687
P61160	0.563807	0.00197845	0.00560608
P61201	0.75749	1.54278e-05	0.000138918
P61221	0.947602	1.83119e-05	0.00015786
P61225	0.774617	0.00348619	0.00889922
P61247	0.925672	0.00820511	0.0179218
P61289	1.91914	1.04759e-07	6.52659e-06
P61313	0.822467	6.42387e-05	0.000392011
P61353	0.656274	0.00504555	0.0120121
P61421	1.18862	0.000280941	0.00119745
P61513	1.5889	2.21229e-05	0.000178096
P61586	0.691395	0.000289898	0.00123
P61599	6.06946	0.00245624	0.00668264
P61604	0.855556	0.0177935	0.0338071
P61758	2.17947	4.15395e-07	1.36474e-05
P61764	2.08078	0.00554731	0.013013
P61923	0.839373	2.96712e-05	0.000220197
P61962	1.50245	3.71601e-05	0.00025842
P61964	1.6988	4.6074e-07	1.43609e-05
P61966	0.665035	0.0162713	0.0313948
P61970	0.50079	0.0115286	0.0235771
P61978	1.14869	3.52031e-07	1.23679e-05
P62072	1.45313	0.00211991	0.00591862
P62081	1.08364	2.33157e-05	0.000186163
P62136	0.804183	1.23453e-05	0.000118135
P62140	0.685329	2.27199e-05	0.000181939
P62195	0.696861	0.000391406	0.0015559
P62249	0.63431	0.000717501	0.00249484
P62256	1.5664	9.98926e-05	0.000547473
P62263	0.536124	0.00258364	0.0069607
P62277	0.806777	0.00133901	0.00410412
P62280	0.867572	0.000315595	0.00131395
P62304	2.85918	6.9733e-06	7.94908e-05
P62306	0.753159	0.00107269	0.00343806
P62314	0.9579	0.000185817	0.000872122
P62316	1.22476	4.2271e-06	5.5491e-05
P62318	0.985192	4.32526e-06	5.61729e-05
P62333	0.685485	0.00147712	0.00444364
P62487	6.56817	0.0218702	0.0402565
P62495	1.11112	7.30353e-07	1.80451e-05
P62699	3.55975	0.000601308	0.00217545
P62701	0.603064	0.000589711	0.00214498
P62760	0.783688	0.0222978	0.0409567
P62805	0.780347	4.80681e-06	6.06137e-05
P62820	1.53533	1.07005e-07	6.56943e-06
P62826	0.895658	2.77696e-05	0.000208633
P62829	0.504869	0.0224779	0.0412455
P62841	2.34584	0.000271072	0.00116822
P62847	0.975938	0.000395265	0.00156509
P62854	1.1097	0.00684466	0.0154499
P62861	1.52214	0.00016763	0.000806695
P62875	1.86743	0.000535816	0.00198943
P62888	0.526741	0.0132812	0.0265449
P62899	1.02708	0.000126589	0.000651487
P62906	0.607829	0.00870178	0.0187751
P62910	1.13389	5.60986e-05	0.000352239
P62913	0.602822	0.000974105	0.00317352
P62917	1.10601	0.0072138	0.0161256
P62937	0.94037	9.18179e-05	0.000515776
P62942	0.553395	0.0099565	0.0209397
P62993	0.974279	1.83046e-05	0.00015786
P62995	1.19935	5.51335e-06	6.71546e-05
P63104	1.19194	5.67356e-05	0.000355312
P63146	2.04912	0.0002393	0.00105396
P63167	2.7756	3.46433e-05	0.00024484
P63173	0.653465	0.0024879	0.00675367
P63208	0.97256	9.02785e-05	0.000508538
P63244	0.638083	0.000836306	0.0027959
P63261	1.6289	0.00133437	0.00409403
P63272	3.67219	0.000451067	0.00173518
P63279	1.02603	3.13948e-05	0.000227706
P67775	2.35525	0.00205713	0.00577785
P67809	2.06739	4.18037e-06	5.49963e-05
P67870	1.28402	3.1639e-05	0.00022893
P68036	0.719288	1.57107e-05	0.000140633
P68400	1.53491	5.47133e-10	5.40026e-07
P78316	3.62132	0.000126135	0.000650808
P78318	2.32093	0.000118967	0.000626588
P78330	2.98688	0.000245115	0.00107412
P78345	4.12485	0.00010934	0.000586559
P78346	2.88615	8.57142e-07	2.02712e-05
P78347	1.86724	0.000147522	0.000731355
P78356	2.71247	0.00388847	0.00971399
P78362	2.89589	0.000130565	0.000664077
P78371	0.608351	0.000115653	0.000611975
P78406	0.97871	0.000449824	0.00173149
P78527	1.57991	2.85931e-08	3.27904e-06
P78537	0.972093	7.26131e-05	0.000428072
P78549	1.40136	0.00652389	0.0148566
P80217	1.14628	7.31847e-05	0.000430607
P80303	1.18755	0.00455558	0.01108
P82094	1.2961	0.00828874	0.0180699
P82650	1.30997	7.59216e-06	8.40531e-05
P82663	2.33369	1.25888e-06	2.54202e-05
P82664	3.16963	5.49165e-07	1.55248e-05
P82673	2.07415	8.84145e-07	2.06305e-05
P82675	2.41602	1.09112e-06	2.32696e-05
P82912	5.07444	9.33409e-07	2.10121e-05
P82914	1.59638	0.000199843	0.000920186
P82921	2.46696	3.38829e-06	4.81169e-05
P82930	1.8482	3.45634e-06	4.85744e-05
P82932	2.46418	0.000111964	0.000597996
P82933	1.83876	3.67905e-06	5.12873e-05
P82979	1.2276	2.15584e-05	0.000174709
P83436	2.69768	0.000618033	0.00222536
P83731	2.24538	0.000196376	0.000908352
P83876	1.87614	2.01536e-06	3.46027e-05
P83916	2.13395	0.000110319	0.000590765
P84022	3.40835	0.00257695	0.00695193
P84085	1.01324	0.0001319	0.000669187
P84098	0.724501	0.00183707	0.00527922
P84103	0.87295	0.000189032	0.00088516
P85037	3.42088	4.52148e-07	1.43126e-05
P98082	1.35436	0.00526158	0.0124387
P98171	2.31194	0.00456198	0.0110911
P98175	1.10209	0.000528821	0.00197068
P98179	1.80706	2.01311e-05	0.000166698
P98194	2.09055	6.59551e-07	1.69862e-05
P98196	Inf	0.00378411	0.00950119
P99999	1.01435	0.0171256	0.0327841
Q00403	1.86077	3.17797e-05	0.000229402
Q00534	2.36078	0.00127763	0.00395188
Q00535	1.14524	0.000756568	0.00258483
Q00587	1.75856	0.00118122	0.003718
Q00610	1.08451	1.20818e-06	2.48927e-05
Q00653	3.34782	3.38811e-06	4.81169e-05
Q00688	0.627561	0.00649415	0.0147999
Q00839	0.991458	8.6637e-06	9.23824e-05
Q01085	1.66592	3.61981e-07	1.25007e-05
Q01105	1.7078	4.59397e-06	5.86599e-05
Q01130	1.26741	5.15263e-06	6.41756e-05
Q01201	3.90662	0.00754701	0.0167595
Q01415	1.44059	0.0112565	0.0231842
Q01459	1.22627	0.0266239	0.0475522
Q01469	2.14414	6.67743e-09	1.81473e-06
Q01581	1.32734	0.000822198	0.00276248
Q01628	1.4435	0.0205324	0.0381988
Q01658	2.89702	1.23829e-07	7.04444e-06
Q01740	4.91905	0.0264044	0.0472568
Q01780	2.13706	7.12368e-06	8.07794e-05
Q01804	2.06226	0.0247304	0.0447622
Q01813	2.4974	0.0208501	0.0386835
Q01814	2.11419	0.00649018	0.0147964
Q01831	1.93553	0.0165037	0.0317838
Q01844	0.753551	6.19812e-05	0.000381297
Q01968	3.33916	1.1714e-05	0.000114466
Q02108	1.78929	0.0180689	0.0342447
Q02539	5.98768	0.000453259	0.00174141
Q02543	0.781077	0.000149201	0.000737273
Q02790	0.874794	0.000192987	0.000898145
Q02880	1.36138	7.33804e-09	1.81473e-06
Q03188	2.69128	0.00289088	0.0076031
Q03518	1.18518	0.0103694	0.0216234
Q03519	1.56642	0.0095539	0.0202236
Q03591	3.28548	0.0260093	0.0466189
Q03701	1.88685	0.000194961	0.000905252
Q04206	1.03332	2.54804e-05	0.00019779
Q04637	0.652681	0.000898629	0.00297164
Q04726	2.29438	0.00136805	0.00416794
Q04837	1.17041	0.00132797	0.00408059
Q04864	5.93222	0.000444239	0.00171325
Q04917	0.892534	4.29203e-06	5.58607e-05
Q04941	2.42173	0.00176308	0.00510772
Q05048	1.84642	5.47837e-07	1.55248e-05
Q05086	1.48732	1.84805e-05	0.000158532
Q05209	3.41061	0.00218851	0.00606832
Q05397	1.1699	9.22051e-05	0.000517473
Q05519	1.70334	2.03489e-05	0.000167816
Q05639	4.28509	0.00567051	0.0132305
Q06033	0.99607	0.00627002	0.0143704
Q06203	1.72138	0.00555253	0.0130202
Q06210	0.844022	0.00160963	0.00477004
Q06265	1.38787	0.000167281	0.000805655
Q06481	Inf	0.00305148	0.00796689
Q06587	1.29197	0.0113957	0.023376
Q06787	2.12319	2.71091e-05	0.000205961
Q07020	1.22039	3.81233e-06	5.24239e-05
Q07065	1.51815	0.000101076	0.000552466
Q07666	1.59055	1.48205e-07	7.75823e-06
Q07812	0.941856	1.87151e-07	8.61745e-06
Q07817	1.24531	0.00164175	0.00483691
Q07820	2.53977	0.0193093	0.0362229
Q07866	1.3558	0.000130752	0.000664472
Q07955	0.949332	0.000165469	0.000800097
Q07960	1.02592	2.68064e-06	4.20075e-05
Q08170	1.37033	0.000126759	0.000651812
Q08211	1.4859	1.66644e-08	2.46884e-06
Q08378	1.03207	6.78816e-05	0.000407434
Q08379	0.866141	0.000285117	0.00121269
Q08752	1.27359	2.48343e-07	1.00416e-05
Q08945	2.98037	6.03933e-07	1.64233e-05
Q08AD1	Inf	0.00483293	0.0116289
Q08AM6	0.625074	0.0233768	0.0426172
Q08J23	1.64411	8.17166e-08	5.28376e-06
Q09028	1.26382	3.43474e-06	4.8437e-05
Q09161	1.41053	5.26355e-07	1.54973e-05
Q0JRZ9	1.25649	4.12914e-05	0.000279787
Q0VDF9	5.52988	4.59839e-07	1.43609e-05
Q10471	1.08296	0.00176151	0.00510772
Q10472	3.93191	0.00129651	0.00399806
Q10570	3.07677	1.88187e-06	3.31598e-05
Q10713	0.570874	0.0186813	0.0351968
Q11201	3.09502	0.00480399	0.0115768
Q12768	1.22011	1.15628e-06	2.43067e-05
Q12788	2.07693	2.26027e-06	3.72203e-05
Q12792	1.176	0.000140322	0.000702536
Q12797	1.29209	0.000546895	0.00202192
Q12800	3.63504	0.0210419	0.0390035
Q12802	1.42748	0.000260748	0.00113041
Q12824	2.34147	0.00111177	0.00353231
Q12849	1.60733	1.07121e-05	0.000107739
Q12872	Inf	0.00562266	0.0131491
Q12874	1.24719	4.56835e-06	5.84556e-05
Q12884	Inf	0.024856	0.044936
Q12888	1.93167	0.000483685	0.0018374
Q12893	4.68733	0.00660873	0.0150216
Q12904	0.613975	0.00909408	0.0194901
Q12905	1.05765	1.35473e-06	2.67339e-05
Q12906	0.963149	3.15775e-06	4.64347e-05
Q12913	4.53115	0.0108618	0.0224781
Q12929	1.04856	0.00804449	0.0176578
Q12931	1.31334	6.52649e-07	1.69139e-05
Q12933	Inf	0.00451437	0.0109885
Q12972	1.53178	0.00114479	0.0036221
Q12996	2.11937	4.3349e-09	1.73554e-06
Q13042	3.54884	0.000654668	0.00232016
Q13045	0.71525	0.000422286	0.00165164
Q13084	1.90557	0.000563098	0.00206923
Q13098	0.763186	6.82524e-07	1.71913e-05
Q13107	1.6516	9.23242e-05	0.000517663
Q13112	6.78457	0.00337005	0.00864999
Q13123	2.48991	2.22955e-06	3.71266e-05
Q13137	2.48556	0.00012039	0.000631892
Q13144	0.74905	0.00820604	0.0179218
Q13148	0.956074	6.98389e-06	7.94908e-05
Q13151	1.40726	3.14614e-07	1.15194e-05
Q13153	2.42631	1.0478e-05	0.000105965
Q13155	0.521706	0.00220342	0.00609854
Q13177	0.951456	0.000106083	0.000572622
Q13185	1.33736	1.73224e-08	2.46884e-06
Q13188	2.85531	0.000208448	0.000952591
Q13190	0.770752	0.011098	0.0229278
Q13200	0.603092	0.000260564	0.00113041
Q13206	4.82849	2.81754e-05	0.000210899
Q13217	1.03339	0.00281048	0.00743347
Q13242	1.46342	1.88325e-05	0.000159979
Q13243	1.7157	4.76612e-06	6.02255e-05
Q13247	1.32283	3.7991e-05	0.000261802
Q13263	1.61573	4.32063e-08	4.01214e-06
Q13283	1.3793	2.29503e-06	3.74978e-05
Q13287	0.985637	1.75474e-05	0.00015258
Q13303	2.17618	0.0139855	0.0276526
Q13310	1.03363	2.34881e-05	0.000186406
Q13315	2.28744	0.0171117	0.0327678
Q13325	1.23684	0.00255312	0.0068999
Q13330	Inf	0.0167919	0.0322264
Q13347	0.661733	0.000676999	0.00238521
Q13356	4.06462	1.7009e-06	3.13274e-05
Q13362	1.98545	0.00109358	0.00348363
Q13363	0.744582	0.00027263	0.00117355
Q13371	1.97654	0.000726707	0.00251533
Q13395	Inf	0.00306675	0.00799988
Q13404	0.586873	0.00182269	0.00524293
Q13405	0.874494	0.000498783	0.00188416
Q13409	0.693708	0.000954122	0.00312623
Q13427	1.28759	1.51186e-05	0.000136742
Q13428	2.0596	2.80599e-07	1.08926e-05
Q13435	1.08156	8.55387e-06	9.15839e-05
Q13438	1.11114	0.0122065	0.0247056
Q13439	1.35941	0.000494129	0.00187006
Q13442	1.18671	1.33274e-05	0.000125588
Q13451	1.12536	9.40685e-05	0.000524059
Q13496	0.61149	0.014625	0.0286836
Q13501	2.38744	0.00125594	0.00389468
Q13523	1.5499	1.18012e-05	0.000114949
Q13535	2.11093	0.0077394	0.0171117
Q13546	1.35712	2.74336e-05	0.00020739
Q13547	1.51664	0.000103139	0.000559864
Q13555	1.87716	0.00993811	0.0209082
Q13561	0.628096	0.00270236	0.0072293
Q13564	0.697428	3.96881e-05	0.000271649
Q13572	3.66628	9.65571e-05	0.000534494
Q13573	1.72044	6.30794e-06	7.43115e-05
Q13595	1.18957	2.45851e-05	0.000192317
Q13596	0.652034	0.00486919	0.0116931
Q13601	2.79834	3.22773e-05	0.000231473
Q13608	1.56109	0.0159774	0.0309073
Q13610	1.43774	0.000157293	0.000769367
Q13616	0.955992	0.000291814	0.00123685
Q13617	1.09573	1.4289e-05	0.00013194
Q13619	0.883587	6.05331e-05	0.000375046
Q13620	1.5288	1.89069e-07	8.64033e-06
Q13625	2.20252	0.000230832	0.00102259
Q13637	0.642778	0.0252893	0.0455837
Q13670	5.0878	0.0117984	0.0240155
Q13685	0.882449	0.0069487	0.0156481
Q13740	0.662099	0.00487116	0.0116931
Q13769	2.92259	1.37024e-05	0.000128325
Q13823	4.59401	0.000212839	0.000964681
Q13838	0.896315	1.00115e-05	0.000102449
Q13868	1.15428	2.98713e-05	0.000221269
Q13885	0.925007	0.0263774	0.0472369
Q13895	1.91399	1.19024e-06	2.46063e-05
Q13907	1.55224	0.00303215	0.00792322
Q13948	1.09093	0.0102524	0.0214285
Q13952	2.36707	0.00186511	0.00533856
Q14008	1.57652	7.41101e-09	1.81473e-06
Q14011	1.02003	2.74888e-05	0.000207549
Q14012	0.732051	0.00274688	0.00731298
Q14103	0.994922	2.49173e-06	4.00655e-05
Q14112	1.10014	0.00380604	0.00954335
Q14137	4.35127	2.60134e-06	4.11743e-05
Q14139	0.758763	0.0083354	0.0181544
Q14141	0.869537	0.000209626	0.000954472
Q14151	1.91638	5.19634e-08	4.25956e-06
Q14152	0.681254	5.6891e-05	0.000355744
Q14157	2.11175	5.34075e-07	1.54973e-05
Q14160	0.891424	0.00253304	0.00685782
Q14161	1.38133	0.00346188	0.00884833
Q14166	0.557441	0.00719457	0.0161004
Q14197	1.41045	0.000148941	0.000736586
Q14203	0.649318	0.000156056	0.00076616
Q14204	0.807596	0.0005912	0.00214543
Q14232	1.02162	0.00089629	0.00296552
Q14240	0.827758	0.00275858	0.0073377
Q14247	1.15897	0.0111941	0.0230793
Q14257	1.72566	3.6081e-07	1.25007e-05
Q14320	3.51561	5.67635e-05	0.000355312
Q14331	0.844447	0.00158124	0.00470655
Q14344	0.690152	0.000837956	0.00279841
Q14444	1.24894	1.33627e-05	0.000125725
Q14457	2.0536	0.00149941	0.00450044
Q14498	1.29356	6.10462e-05	0.000377456
Q14520	3.60023	0.0203062	0.0378013
Q14562	2.60375	0.00530666	0.0125355
Q14566	4.07233	1.41106e-07	7.64787e-06
Q14568	2.14733	0.00683885	0.0154465
Q14651	0.657329	0.0171664	0.0328415
Q14657	0.898393	0.00235115	0.00643416
Q14671	2.71666	0.000100506	0.00055034
Q14676	3.9199	0.00103103	0.00333154
Q14677	0.670847	0.00208954	0.00584725
Q14678	1.70335	0.000883419	0.00293091
Q14683	1.2135	2.97379e-07	1.10888e-05
Q14684	3.92722	0.00108639	0.00346983
Q14690	2.71897	0.00206104	0.00578347
Q14692	1.61451	0.00569212	0.0132758
Q14693	3.88946	0.00478492	0.0115454
Q14694	0.928142	0.000770856	0.00262039
Q14738	1.49787	3.23279e-05	0.000231473
Q14739	1.59781	0.00918804	0.0196321
Q14746	2.53135	1.26128e-05	0.000120157
Q14764	1.41937	0.000635216	0.00226811
Q14789	0.622433	0.00136773	0.00416794
Q14790	1.51965	0.0013575	0.00414408
Q147X3	3.654	0.000797675	0.00269648
Q14839	1.21521	4.52868e-06	5.80703e-05
Q14847	0.587523	0.00643949	0.0146974
Q14919	3.25951	9.90715e-07	2.18173e-05
Q14974	0.745109	7.79882e-05	0.0004536
Q14978	1.05132	0.00769698	0.0170241
Q14997	1.14919	0.000383464	0.00153436
Q14BN4	Inf	0.000783252	0.00265363
Q14C86	1.39141	2.85781e-06	4.34244e-05
Q14CS0	Inf	0.00116976	0.00368766
Q14CX7	5.08528	0.0265859	0.0475123
Q15003	3.23069	0.00125948	0.00390368
Q15006	0.656176	0.0100837	0.021156
Q15007	1.70561	3.16288e-06	4.64347e-05
Q15008	0.567499	0.00130415	0.00401754
Q15014	6.95755	4.33104e-07	1.40535e-05
Q15020	1.34847	5.31604e-08	4.25956e-06
Q15021	Inf	0.00314004	0.00815211
Q15024	0.946652	0.00669796	0.0151847
Q15025	1.91827	0.00747656	0.0166395
Q15029	1.26543	6.90763e-08	4.77098e-06
Q15031	0.844353	0.0159107	0.030837
Q15042	1.35076	6.74523e-05	0.000406318
Q15050	2.74983	2.90345e-06	4.37895e-05
Q15054	5.50526	0.00325439	0.00841184
Q15056	0.673652	0.000502096	0.00189549
Q15061	2.34929	2.02165e-07	9.1019e-06
Q15070	2.50896	0.00888839	0.0191099
Q15075	0.726333	0.0113304	0.0232891
Q15102	1.43919	0.00018412	0.000866834
Q15120	2.18555	0.0150701	0.0293765
Q15121	0.728075	0.000443753	0.00171246
Q15126	1.21415	5.99802e-06	7.14871e-05
Q15149	0.577086	0.00487111	0.0116931
Q15154	3.27004	0.00223557	0.00616785
Q15155	2.89161	0.0179713	0.0340981
Q15172	1.30919	0.000202335	0.00093025
Q15181	0.864564	0.0086566	0.0186975
Q15185	1.39985	1.07185e-06	2.3184e-05
Q15208	3.33446	0.00661381	0.0150222
Q15233	1.14448	6.54215e-05	0.000397632
Q15262	1.26096	0.0184415	0.0348422
Q15269	9.36816	8.71753e-06	9.26314e-05
Q15286	1.07346	0.000311313	0.00130674
Q15287	1.80295	6.29815e-07	1.67064e-05
Q15291	2.4675	0.0148397	0.0289926
Q15365	0.812024	3.80415e-05	0.000261853
Q15366	0.948712	1.15975e-06	2.43067e-05
Q15369	0.994722	1.21783e-05	0.000117305
Q15370	0.915162	8.07246e-07	1.947e-05
Q15382	1.75627	0.000634392	0.00226811
Q15386	2.14845	0.000467009	0.00178297
Q15388	3.4233	0.000649527	0.00230597
Q15392	1.1001	0.00179965	0.00519385
Q15393	1.34475	6.56783e-08	4.65411e-06
Q15417	0.843339	0.025715	0.0462003
Q15418	1.41439	0.0118822	0.0241674
Q15424	1.29376	1.64424e-06	3.0671e-05
Q15427	1.01388	0.000123989	0.000643792
Q15428	1.79982	0.000692524	0.00242463
Q15437	1.59778	7.40442e-06	8.25762e-05
Q15438	6.337	0.0142696	0.0280955
Q15459	1.00874	2.39875e-05	0.000188611
Q15477	1.14846	0.00120701	0.00378156
Q15528	4.08545	0.0017316	0.00504028
Q15542	3.94247	0.0109416	0.02262
Q15545	Inf	0.00343081	0.00878738
Q15554	1.44447	0.0156551	0.0303902
Q15596	4.82337	0.000703369	0.00245131
Q15629	1.46828	0.00564757	0.0131921
Q15631	1.38189	1.08501e-06	2.32208e-05
Q15637	1.51554	3.20908e-06	4.66281e-05
Q15648	4.63162	0.0162759	0.0313948
Q15653	4.2793	0.000395676	0.0015657
Q15691	1.18823	1.49548e-06	2.85834e-05
Q15717	0.900187	1.01748e-05	0.0001036
Q15750	1.42816	2.03436e-05	0.000167816
Q15758	4.04329	0.00645834	0.0147349
Q15785	3.05376	1.36853e-07	7.56177e-06
Q15796	1.2962	6.97181e-06	7.94908e-05
Q15813	3.31975	1.54606e-07	7.75823e-06
Q15814	2.64594	0.00249933	0.00677864
Q15819	0.680815	0.0224889	0.0412455
Q15836	0.814922	0.0149045	0.0291004
Q15843	0.999041	3.75084e-05	0.000259654
Q15848	1.56781	0.00414506	0.0102497
Q15907	0.65745	0.000310396	0.00130379
Q15942	0.5814	0.0055954	0.0131005
Q16186	0.607546	0.00191303	0.00545888
Q16204	1.58655	1.41961e-07	7.64787e-06
Q16363	2.38672	1.16633e-05	0.000114154
Q16512	1.0557	0.0117299	0.0239163
Q16513	1.8671	2.48388e-05	0.0001938
Q16537	1.4394	0.000218051	0.000982441
Q16539	1.47371	0.0016979	0.00496384
Q16540	5.20839	1.03608e-05	0.000104955
Q16543	1.24172	1.55185e-07	7.75823e-06
Q16563	0.830147	0.0151881	0.029578
Q16576	1.54005	1.7778e-08	2.46884e-06
Q16611	5.062	0.00606418	0.0139667
Q16626	5.72634	0.00171862	0.00501476
Q16629	1.09111	3.22569e-06	4.66334e-05
Q16630	1.46661	4.56132e-08	4.01214e-06
Q16637	Inf	0.000521802	0.0019529
Q16643	1.88875	6.74892e-06	7.81332e-05
Q16644	4.79899	0.00901619	0.0193436
Q16706	0.839898	0.0116718	0.0238298
Q16763	Inf	0.0165962	0.0319215
Q16774	0.937994	0.000555852	0.0020488
Q16831	1.95244	0.0105962	0.0220146
Q16850	0.925448	0.0103667	0.0216234
Q16864	0.84089	0.0053405	0.0125959
Q16881	1.82338	0.013472	0.026856
Q16891	0.635048	0.00912381	0.0195469
Q17RN3	3.3116	0.000278209	0.0011883
Q1ED39	Inf	0.0022313	0.00615886
Q1KMD3	0.877045	6.87441e-06	7.89721e-05
Q29RF7	2.2381	3.77926e-05	0.000261324
Q2M2I8	3.45482	0.000168513	0.000807748
Q2M3G4	3.23059	1.13344e-05	0.000112017
Q2NL82	1.83771	2.1316e-07	9.18856e-06
Q2PPJ7	0.990942	0.0134719	0.026856
Q2T9J0	Inf	0.00374677	0.00942195
Q2TAL8	3.19311	0.00664441	0.0150858
Q2TAY7	0.719429	0.00505679	0.0120294
Q2TB90	2.43462	0.00196334	0.00557886
Q32P28	1.94737	4.65607e-06	5.93283e-05
Q32P41	2.41106	0.000639236	0.00227875
Q3B726	Inf	0.00761394	0.0168834
Q3L8U1	5.43587	0.00601329	0.0138652
Q3MHD2	1.39095	1.50538e-05	0.000136452
Q3V6T2	3.05511	0.00022925	0.00101781
Q3YBM2	2.78268	0.0202537	0.037715
Q3ZCM7	2.06434	0.0121408	0.0245891
Q3ZCQ8	1.1843	0.000224316	0.00100397
Q3ZCW2	2.00262	0.000659686	0.00233658
Q460N5	1.05331	0.00017179	0.00082151
Q4G0J3	1.40705	3.5385e-05	0.000248636
Q4KMQ2	1.79442	0.000178487	0.000844237
Q4U2R6	2.21732	0.000173828	0.000826703
Q4V328	0.854532	0.00107939	0.00345469
Q52LJ0	0.712869	0.00263194	0.00706765
Q53EP0	1.55755	0.00147756	0.00444364
Q53F19	2.5865	0.000165827	0.000800551
Q53FA7	3.11563	0.000315561	0.00131395
Q53FT3	0.957305	6.96582e-06	7.94908e-05
Q53GS7	3.37212	0.000279863	0.00119369
Q53GS9	2.2599	7.03542e-09	1.81473e-06
Q53H12	1.01376	0.000641484	0.00228275
Q53H47	3.23921	0.0147129	0.0288079
Q53H96	1.57813	1.11717e-05	0.000110769
Q53HC9	1.38624	5.54727e-05	0.000349392
Q53S33	1.64122	0.00468253	0.0113445
Q53T59	1.32483	3.82655e-05	0.000263097
Q56P03	Inf	0.0120212	0.0243914
Q587I9	4.20827	0.0234361	0.0427121
Q5BJH7	4.36475	0.0235232	0.0428369
Q5BKZ1	1.02784	0.00556592	0.0130465
Q5C9Z4	4.57485	0.00278245	0.00738946
Q5EBL8	1.31847	0.00011168	0.000597001
Q5GLZ8	1.59039	8.28397e-06	8.97504e-05
Q5H8A4	3.08247	0.00372364	0.00936768
Q5H9R7	1.91636	0.00535158	0.0126171
Q5HYI7	2.49681	0.00305552	0.00797399
Q5HYJ3	2.33477	0.0186206	0.0351118
Q5J8M3	2.51537	1.38535e-05	0.000128946
Q5JRX3	0.92564	0.00807883	0.0177204
Q5JSZ5	4.07751	0.00134278	0.00411273
Q5JTD0	4.60448	0.000433392	0.00168532
Q5JTH9	3.5203	4.40316e-07	1.40855e-05
Q5JTV8	1.00241	4.17e-06	5.49789e-05
Q5JTZ9	1.36061	0.000184278	0.000866903
Q5JU69	2.65184	0.00496801	0.0118787
Q5JVF3	2.74137	2.27192e-06	3.72203e-05
Q5JVS0	Inf	0.00714567	0.0160086
Q5K4L6	0.994452	0.0106498	0.0221048
Q5MNZ6	1.43849	0.0264119	0.0472568
Q5PRF9	1.56913	0.00633945	0.0144963
Q5QJ74	1.0717	0.00183097	0.00526426
Q5QJE6	2.27067	0.000126556	0.000651487
Q5R372	2.99964	0.0129039	0.0259443
Q5RI15	1.34292	0.00280591	0.00742784
Q5RKV6	1.81665	0.000522998	0.00195617
Q5SRE5	1.50644	1.10841e-05	0.000110437
Q5SW79	2.54715	0.000700343	0.00244356
Q5SY16	2.84484	0.00124118	0.00386301
Q5T0N5	2.36778	1.82414e-05	0.000157711
Q5T1C6	3.02599	0.00946495	0.0200718
Q5T1V6	Inf	0.0115003	0.0235349
Q5T200	4.89091	0.00669206	0.015177
Q5T2T1	4.35898	0.00424466	0.0104407
Q5T2W1	0.955173	0.00531278	0.0125451
Q5T3F8	4.13886	0.019125	0.0359103
Q5T4S7	1.11696	0.000124114	0.000643792
Q5T653	2.33622	0.00321043	0.00831046
Q5T6F2	5.0177	0.00176252	0.00510772
Q5T6V5	0.836613	0.00131998	0.0040581
Q5T7V8	4.28687	0.000435542	0.0016926
Q5T8P6	2.96075	4.84689e-05	0.000315411
Q5TA45	2.281	4.91754e-05	0.000318984
Q5TEU4	2.61037	0.0021921	0.00607439
Q5VIR6	3.98167	0.00720639	0.0161195
Q5VSL9	1.94491	0.0238385	0.0433155
Q5VT25	1.69686	0.0177089	0.0336779
Q5VT52	2.67697	2.0429e-06	3.48785e-05
Q5VTL8	4.43541	1.54106e-05	0.000138918
Q5VTR2	1.7287	2.68572e-06	4.20075e-05
Q5VU43	1.77231	0.000335186	0.00137746
Q5VV42	Inf	0.000116791	0.000616194
Q5VW32	1.79036	5.58646e-06	6.7909e-05
Q5VW36	2.29861	0.025922	0.0464898
Q5VW38	2.08212	0.0123703	0.0249956
Q5VWJ9	1.45925	0.00133147	0.00408928
Q5VWZ2	0.848214	0.00150857	0.00452125
Q5VYK3	1.07645	4.11915e-05	0.000279422
Q5VZ89	1.85608	0.0057788	0.0134418
Q5VZK9	3.0357	0.00367057	0.00925712
Q5W0V3	0.706799	0.00799156	0.017554
Q5XKP0	0.922877	0.000420853	0.00164816
Q63HN8	1.53642	1.20566e-07	6.99794e-06
Q641Q2	5.3891	0.00366563	0.00924852
Q658Y4	2.36397	1.6372e-05	0.000145056
Q66K14	0.806536	0.00480462	0.0115768
Q66K74	0.65429	0.00686412	0.0154751
Q66PJ3	2.36379	0.00174126	0.00505896
Q68CQ4	3.73431	2.24727e-06	3.72177e-05
Q68CZ2	0.528227	0.00603687	0.013909
Q68DH5	3.9053	0.0102039	0.0213566
Q68E01	1.71896	3.92035e-06	5.29508e-05
Q68EM7	0.961109	0.00211573	0.00590965
Q69YN2	4.51347	0.00168881	0.0049444
Q69YN4	6.43375	0.00160118	0.00475194
Q6AI08	4.43463	0.000876857	0.00291391
Q6DKI1	2.8311	1.32837e-05	0.00012537
Q6EMK4	0.963186	0.0104545	0.021776
Q6FI81	1.15168	6.79804e-05	0.00040748
Q6FIF0	3.15164	0.00114707	0.00362742
Q6GMV2	1.53757	0.00204514	0.0057628
Q6GQQ9	2.61016	1.85633e-05	0.000158689
Q6IA86	1.72545	0.000718935	0.00249792
Q6IBS0	0.729598	0.00837743	0.0182241
Q6IBW4	Inf	0.0174261	0.0332546
Q6ICB0	Inf	0.00117624	0.003706
Q6IN85	2.37389	6.16313e-05	0.000379529
Q6IQ49	2.02616	0.00025122	0.00109468
Q6KC79	3.87544	0.000143689	0.000716382
Q6L8Q7	0.859602	0.000571849	0.00209002
Q6NUK4	2.55743	0.00209523	0.00585778
Q6NUQ4	1.57834	0.00179352	0.00518356
Q6NYC1	6.06649	3.50305e-06	4.89901e-05
Q6NYC8	1.48172	0.000631636	0.00225961
Q6NZY4	1.5677	0.000181616	0.000858367
Q6P158	7.0061	7.74878e-06	8.56311e-05
Q6P1J9	2.03566	9.74506e-09	2.11537e-06
Q6P1K2	6.35836	0.000731158	0.00252207
Q6P1L8	1.91115	0.00150256	0.00450544
Q6P1M0	0.82373	0.0059059	0.0136695
Q6P1N9	1.13755	0.000460915	0.00176191
Q6P1Q9	1.93858	0.0002303	0.00102173
Q6P2E9	1.72301	9.64359e-07	2.15492e-05
Q6P2Q9	1.1256	2.25295e-07	9.61784e-06
Q6P3W7	1.44033	0.00093086	0.00305825
Q6P3X3	2.64331	0.000154084	0.000757704
Q6P4E1	1.57403	0.00323386	0.00836757
Q6P6C2	2.51152	0.0235677	0.0428756
Q6P996	0.87529	0.000182443	0.000861609
Q6PCB0	2.19713	2.5125e-06	4.01868e-05
Q6PD62	3.76414	6.3512e-07	1.67064e-05
Q6PD74	Inf	4.05657e-05	0.000275792
Q6PEY2	2.08542	1.11404e-06	2.35928e-05
Q6PGP7	1.28276	0.00483999	0.0116412
Q6PI48	1.91507	2.10372e-06	3.56167e-05
Q6PI78	6.13107	0.00140757	0.00426906
Q6PID6	4.45683	0.000360569	0.00145714
Q6PJ69	2.03721	0.0242751	0.0440431
Q6PJT7	2.04891	0.00400468	0.00996335
Q6PJW8	3.74032	0.00167099	0.00489932
Q6PK18	3.55244	0.0131625	0.0263349
Q6PKG0	1.68629	0.000250898	0.00109468
Q6QNY0	3.54284	0.000219224	0.00098569
Q6QNY1	2.83888	0.000368754	0.00148626
Q6R327	2.89127	0.00247021	0.00671165
Q6RFH5	3.76563	5.7241e-08	4.25956e-06
Q6RW13	2.11721	0.000388469	0.0015471
Q6UB35	5.58267	8.10519e-05	0.000467577
Q6ULP2	5.43251	0.000130011	0.000662372
Q6UN15	2.2891	9.52672e-07	2.13666e-05
Q6UVK1	1.92123	0.0257075	0.0462003
Q6UW63	2.35344	0.00432662	0.010608
Q6UW78	4.24929	0.0162111	0.0312996
Q6UX04	3.17348	0.00345739	0.00884056
Q6UXN9	1.38782	4.34691e-07	1.40535e-05
Q6UY14	1.37045	0.000438388	0.00169719
Q6VY07	1.40141	0.0042411	0.0104362
Q6WKZ4	2.43589	0.00728997	0.0162779
Q6Y7W6	2.10405	0.000850889	0.00283536
Q6ZNW5	3.94856	0.00235776	0.00644935
Q6ZRP7	8.26473	0.0014055	0.00426492
Q6ZRV2	2.15749	0.00180141	0.00519454
Q6ZSR9	2.25191	8.89554e-07	2.06305e-05
Q6ZT21	3.51262	0.0136442	0.0271188
Q6ZVX9	1.20025	0.0276951	0.0491476
Q6ZXV5	1.48205	0.000121552	0.000635792
Q70IA6	2.87475	0.000690849	0.00242156
Q70UQ0	1.70191	2.68406e-05	0.000204432
Q712K3	1.10405	0.000555586	0.0020488
Q71RG4	Inf	0.0054375	0.0127899
Q7KZ85	1.61297	0.000729345	0.00251873
Q7KZF4	0.620345	0.0101785	0.0213106
Q7KZI7	1.69624	0.000322849	0.00133548
Q7KZN9	0.899269	0.00729587	0.0162851
Q7L014	1.68399	1.08642e-07	6.60325e-06
Q7L099	1.05155	0.0228032	0.0417463
Q7L0Y3	2.12526	1.19419e-05	0.000115762
Q7L1Q6	0.90965	0.000144494	0.000718101
Q7L2E3	1.60537	6.77591e-06	7.82965e-05
Q7L2H7	1.09874	4.72133e-06	5.99086e-05
Q7L2J0	4.10224	4.61773e-05	0.00030441
Q7L4I2	1.96299	0.000126334	0.000651278
Q7L576	0.832046	0.000906693	0.00299504
Q7L592	1.80942	0.00175363	0.00509006
Q7L5D6	2.65769	2.34925e-05	0.000186406
Q7L5N1	0.548346	0.00918943	0.0196321
Q7L5Y9	1.71913	0.00013352	0.000674593
Q7L775	2.87184	0.00917384	0.0196126
Q7L7X3	2.1712	0.00299158	0.00783405
Q7L8L6	3.26274	0.00100237	0.00325971
Q7L9B9	2.8556	0.0252805	0.0455813
Q7LBC6	3.36907	2.16865e-05	0.000175514
Q7LG56	3.06922	0.00812332	0.0177731
Q7LGA3	6.92884	0.000258868	0.00112466
Q7RTV0	2.77045	0.0085634	0.0185357
Q7Z2K6	2.46824	0.000564626	0.00206984
Q7Z2T5	2.00713	0.000136184	0.000684639
Q7Z2W4	1.16309	0.00176469	0.00510996
Q7Z2W9	2.85599	1.54626e-05	0.000139026
Q7Z2Z2	2.2793	7.5028e-06	8.33675e-05
Q7Z388	2.33326	0.0255272	0.045939
Q7Z392	1.93258	0.00919767	0.0196428
Q7Z3B4	1.38246	4.49758e-08	4.01214e-06
Q7Z3C6	5.11408	0.000759645	0.00259098
Q7Z3U7	1.1576	0.00138651	0.00421362
Q7Z406	0.830587	0.00155627	0.00464817
Q7Z417	2.19811	0.000166393	0.00080265
Q7Z434	0.982541	0.0179747	0.0340981
Q7Z460	2.50691	4.90187e-08	4.138e-06
Q7Z4G1	0.831897	0.00068528	0.00240481
Q7Z4G4	1.62736	0.0229754	0.0420236
Q7Z4Q2	3.5233	0.000343394	0.00140644
Q7Z4S6	2.22028	3.00788e-05	0.00022206
Q7Z4V5	0.914475	0.000143795	0.000716382
Q7Z5G4	1.63681	0.00105096	0.00338154
Q7Z5K2	2.64191	5.30488e-06	6.56681e-05
Q7Z5L9	4.15534	0.00193033	0.00550307
Q7Z5R6	1.09435	0.00174034	0.00505896
Q7Z6B0	3.65391	0.0139744	0.0276395
Q7Z6E9	2.82117	0.0251954	0.0454954
Q7Z6K3	2.48105	0.0124839	0.0252083
Q7Z6K5	1.89258	0.000403462	0.00159133
Q7Z6M4	2.3475	0.00417692	0.0103081
Q7Z6Z7	1.14526	0.000225293	0.00100515
Q7Z739	1.90728	4.19178e-05	0.000282771
Q7Z7E8	5.46059	0.00220886	0.00610802
Q7Z7H8	2.55156	0.00145047	0.00437518
Q7Z7K0	1.92366	0.00345519	0.00883866
Q7Z7N9	3.44514	0.00909107	0.0194901
Q86TB9	1.3414	4.1363e-05	0.00027996
Q86TG7	6.72265	0.00156396	0.00466653
Q86TM6	1.90947	0.00477256	0.0115228
Q86TP1	1.41587	0.000141777	0.00070865
Q86TS9	6.93274	0.000132522	0.000670665
Q86TU7	2.35471	0.00354638	0.00901126
Q86U38	5.41616	1.09402e-05	0.000109727
Q86U42	1.55378	4.05861e-06	5.44097e-05
Q86U44	2.406	2.75459e-05	0.000207687
Q86U86	3.51004	0.00172117	0.00501981
Q86U90	5.18094	0.0131492	0.0263244
Q86UD1	Inf	0.00395378	0.00986091
Q86UL3	3.01856	0.00166363	0.0048848
Q86UN3	Inf	0.00509155	0.0120932
Q86UW9	4.09404	0.0086833	0.0187419
Q86UY8	3.28181	0.00119233	0.00375104
Q86V21	6.09118	6.59253e-05	0.000398863
Q86V48	1.92049	0.000625148	0.00224548
Q86V81	1.31635	6.54501e-06	7.63543e-05
Q86VM9	3.19614	6.89896e-05	0.000413122
Q86VP6	0.759806	1.11019e-05	0.000110437
Q86VR2	1.33804	0.00102498	0.00331373
Q86VS8	1.32587	1.83365e-05	0.00015786
Q86VX2	1.18844	0.00124484	0.0038662
Q86W42	2.02256	2.38264e-07	9.78493e-06
Q86WB0	1.85485	4.3848e-07	1.40855e-05
Q86WC4	Inf	0.00185098	0.00530673
Q86WJ1	5.49812	6.88635e-06	7.89721e-05
Q86WQ0	4.11469	0.0004256	0.00166247
Q86WX3	Inf	0.00489235	0.0117301
Q86X10	2.42572	1.84928e-05	0.000158532
Q86X27	2.21518	0.0159585	0.0309073
Q86X55	0.833847	1.30294e-05	0.000123517
Q86X83	1.05414	7.98018e-06	8.77098e-05
Q86XL3	6.56585	0.0114553	0.0234745
Q86XP3	1.53695	2.71782e-05	0.000205971
Q86XZ4	6.3688	0.000214403	0.00096888
Q86Y56	5.79238	5.42412e-06	6.64673e-05
Q86Y79	5.63791	0.0180963	0.034286
Q86Y82	1.081	0.000603601	0.00218244
Q86YB8	1.34785	0.0129766	0.0260475
Q86YP4	1.39956	0.000151525	0.000747541
Q86YS7	1.53572	0.0179822	0.0341016
Q86YT6	0.841533	0.0165187	0.0317925
Q86YV9	4.86162	0.000314282	0.00131196
Q8IU81	5.63429	0.00596601	0.013789
Q8IUR7	1.51433	9.89715e-07	2.18173e-05
Q8IV38	1.90918	0.0021927	0.00607439
Q8IV63	1.77449	0.0111694	0.0230362
Q8IVD9	1.7251	0.000244188	0.00107083
Q8IVM0	1.05941	0.0029159	0.00765234
Q8IVS2	1.92718	0.00246565	0.00670223
Q8IWA0	3.63685	0.000222637	0.000999398
Q8IWB9	2.82995	6.79056e-05	0.000407434
Q8IWJ2	1.34443	0.0144796	0.0284629
Q8IWT0	2.08071	0.000575735	0.00210169
Q8IWW6	2.91012	0.0080902	0.0177268
Q8IWX8	2.31535	0.000278178	0.0011883
Q8IWZ3	2.32891	0.000972751	0.00317188
Q8IWZ8	1.65006	0.00222837	0.00615357
Q8IX01	7.09698	0.000453119	0.00174141
Q8IX04	1.52554	0.00391974	0.00978808
Q8IX12	1.7667	3.57031e-07	1.24715e-05
Q8IXB1	1.80132	3.12402e-06	4.63117e-05
Q8IXH7	2.8922	1.96337e-05	0.00016392
Q8IXI1	1.01865	0.00121686	0.00380261
Q8IXI2	0.705627	0.0066139	0.0150222
Q8IXJ6	1.10322	0.00274029	0.00730182
Q8IXK0	2.3575	1.86034e-06	3.29733e-05
Q8IXM2	0.849554	0.00427795	0.0105056
Q8IXM3	1.55718	0.000367361	0.00148163
Q8IXQ4	Inf	0.00144321	0.00435758
Q8IXT5	2.81884	1.49405e-06	2.85834e-05
Q8IY18	2.74543	0.011388	0.023368
Q8IY37	5.77007	5.39854e-05	0.000342866
Q8IY67	1.38226	3.05022e-05	0.000223788
Q8IY81	2.49866	5.22754e-07	1.54973e-05
Q8IYB3	1.33859	1.5961e-05	0.000142245
Q8IYB5	1.49222	0.00497075	0.0118805
Q8IYB7	4.03217	0.00364184	0.00921145
Q8IYB8	1.66164	1.90909e-05	0.000160089
Q8IYI6	1.33874	0.00105972	0.00340612
Q8IYL3	3.69013	0.0057819	0.0134439
Q8IYS2	1.87468	0.0171066	0.0327678
Q8IYU8	3.66718	0.00243476	0.00663015
Q8IZ07	3.20416	3.72456e-05	0.000258718
Q8IZ21	2.61395	0.00961209	0.0203067
Q8IZ69	1.7064	0.000320761	0.00132987
Q8IZA0	1.5434	0.00709967	0.0159232
Q8IZE3	1.56365	0.0108892	0.0225272
Q8IZH2	1.27742	0.000174083	0.00082681
Q8IZL8	2.58003	0.000104618	0.000567233
Q8IZP0	0.8555	0.00905765	0.0194257
Q8N0V3	3.20312	0.0114032	0.0233836
Q8N108	1.06252	0.0267189	0.0477078
Q8N122	4.36967	0.0011768	0.003706
Q8N129	1.13345	0.000170513	0.000816047
Q8N183	1.4651	0.00356576	0.00904914
Q8N1B4	0.642341	0.000828214	0.00277655
Q8N1F7	1.23448	3.24582e-07	1.17672e-05
Q8N1F8	3.41296	0.00408168	0.0101176
Q8N1G0	5.8083	0.0278797	0.0494463
Q8N1G2	2.47133	1.53082e-05	0.000138252
Q8N1I0	2.1337	1.90413e-05	0.000160074
Q8N2K0	2.92554	0.000309325	0.00130019
Q8N335	1.60318	0.00959693	0.0202887
Q8N392	1.97303	0.000533453	0.00198307
Q8N3U4	2.98941	0.000355143	0.00144
Q8N3X1	3.06436	0.0100145	0.0210471
Q8N442	2.5105	0.0112643	0.0231925
Q8N4H5	2.58545	1.40178e-05	0.000130076
Q8N4V1	1.60301	0.000215291	0.000972168
Q8N511	6.56672	0.000729867	0.0025191
Q8N573	1.25221	0.00166716	0.00489282
Q8N5A5	5.82822	0.00505298	0.0120251
Q8N5F7	Inf	1.89854e-05	0.000160046
Q8N5G2	2.00846	0.00914408	0.0195765
Q8N5I2	2.97066	0.0102491	0.0214285
Q8N5J2	1.2137	0.000357876	0.00144818
Q8N5N7	1.26181	8.68922e-05	0.000494042
Q8N5V2	1.63314	0.0102104	0.0213627
Q8N684	1.12478	4.94812e-05	0.000319944
Q8N6H7	0.964777	0.00194134	0.00553187
Q8N6M0	4.29139	0.000108289	0.000581943
Q8N6R0	3.2275	7.68182e-07	1.8676e-05
Q8N6T3	2.09773	1.81815e-06	3.27914e-05
Q8N766	0.994006	0.000948347	0.00311234
Q8N7H5	1.90835	3.21645e-08	3.54417e-06
Q8N806	3.47371	0.00181191	0.00521932
Q8N8A2	1.9359	0.00887799	0.0190943
Q8N8S7	3.49525	1.42987e-05	0.00013194
Q8N983	2.1896	6.56632e-05	0.000398305
Q8N9F7	Inf	0.00243305	0.00662846
Q8N9N8	Inf	0.0020907	0.00584781
Q8N9T8	4.22202	0.000130309	0.000663333
Q8NB16	2.32821	0.0029904	0.00783405
Q8NB90	3.00473	1.00123e-05	0.000102449
Q8NBA8	3.03073	0.0245063	0.0444094
Q8NBF2	0.506575	0.0143721	0.0282788
Q8NBF6	2.98117	5.44137e-05	0.000344507
Q8NBJ4	3.05361	0.000759177	0.00259084
Q8NBJ5	1.25565	0.000607581	0.00219422
Q8NBM4	1.98637	0.00187931	0.00537022
Q8NBP0	2.73123	0.0262157	0.046975
Q8NBU5	0.695476	0.0106523	0.0221048
Q8NC44	5.8698	0.00190812	0.00544742
Q8NC51	0.965588	1.61178e-05	0.000143013
Q8NC56	0.815634	0.000311927	0.00130751
Q8NCA5	1.95143	0.000185365	0.000870669
Q8NCE2	2.66468	0.0143893	0.0283036
Q8NCF5	4.66654	0.0211483	0.039165
Q8NCN5	0.956244	0.00719331	0.0161004
Q8NCW5	1.42845	1.16243e-05	0.00011414
Q8ND04	1.80573	0.0268082	0.0478149
Q8ND24	2.48137	5.41752e-06	6.64673e-05
Q8ND56	2.60204	0.00017776	0.00084211
Q8ND76	1.14865	0.00012414	0.000643792
Q8NDA8	3.88708	0.0012027	0.00377195
Q8NDH3	1.13621	0.00480557	0.0115768
Q8NE01	1.74697	0.0130338	0.0261451
Q8NE86	2.11565	0.00331509	0.00853415
Q8NEJ9	Inf	0.000112822	0.000601519
Q8NEL9	3.29622	0.00180159	0.00519454
Q8NEN9	2.24482	0.00162195	0.00479718
Q8NEU8	1.93932	0.00304223	0.00794614
Q8NEW0	1.97353	3.28266e-06	4.71679e-05
Q8NEZ2	2.14252	0.000146389	0.000726328
Q8NEZ5	1.92391	0.0059679	0.013789
Q8NFA0	3.27743	0.0135838	0.0270341
Q8NFC6	3.06826	0.0080857	0.0177268
Q8NFF5	2.60256	8.62943e-05	0.000491534
Q8NFH3	1.45258	0.000238219	0.00105149
Q8NFH4	2.69551	8.27878e-05	0.000474702
Q8NFH5	1.26564	2.4947e-07	1.00416e-05
Q8NFV4	1.08737	0.00163523	0.0048294
Q8NFW8	0.685603	0.0170271	0.0326367
Q8NHH9	0.87044	0.00367208	0.00925712
Q8NHP6	3.47629	7.65146e-05	0.00044631
Q8NHU6	6.81643	0.000373057	0.00150162
Q8NI27	2.92556	3.72733e-09	1.73554e-06
Q8NI36	2.42382	1.50574e-05	0.000136452
Q8NI37	4.10963	0.00464122	0.0112612
Q8TAE8	2.82724	5.59037e-07	1.57307e-05
Q8TAF3	1.01277	0.0029093	0.00763943
Q8TAG9	Inf	0.00328043	0.00845687
Q8TAQ2	1.23216	0.023312	0.0425242
Q8TAT6	1.16782	0.000173313	0.000824899
Q8TB03	2.75283	0.00194708	0.00554562
Q8TB36	4.93351	7.25301e-05	0.000428072
Q8TB40	Inf	0.00104428	0.0033654
Q8TB45	1.17634	0.00038623	0.00154036
Q8TBA6	0.780997	0.0242594	0.0440276
Q8TBC4	1.01751	8.31904e-07	1.99067e-05
Q8TBF2	1.1262	0.00116564	0.00367847
Q8TBQ9	0.700914	0.0126032	0.0253986
Q8TBX8	1.68706	0.000207956	0.00095106
Q8TC07	0.710067	0.00768664	0.0170145
Q8TCA0	4.23052	0.000418078	0.00163941
Q8TCC3	2.99136	0.00796571	0.0175207
Q8TCF1	3.01962	0.0206702	0.0383966
Q8TCG2	1.89719	0.000737391	0.00253642
Q8TCJ2	0.573796	0.00956382	0.0202328
Q8TCS8	1.86025	5.61346e-06	6.8101e-05
Q8TCT9	1.20304	0.00316292	0.0081978
Q8TD16	2.06139	0.000567039	0.00207551
Q8TD19	1.04302	0.000176247	0.00083559
Q8TDD1	2.0565	0.00388549	0.00971052
Q8TDH9	1.08095	0.00980248	0.0206693
Q8TDN6	2.42902	2.62319e-06	4.14123e-05
Q8TDX7	0.743571	0.0235642	0.0428756
Q8TDY2	1.95981	0.0173558	0.033162
Q8TE67	Inf	0.00293794	0.00770685
Q8TE77	1.1176	0.00673343	0.015237
Q8TEA8	1.02582	0.0014216	0.00430089
Q8TED0	2.79294	3.19228e-06	4.66281e-05
Q8TEM1	1.16615	0.000190651	0.000888005
Q8TEQ8	1.56964	0.013044	0.0261483
Q8TEW0	3.20629	0.00135639	0.00414277
Q8TEX9	2.51084	9.63578e-06	9.94334e-05
Q8TF05	1.93003	2.06469e-05	0.000169813
Q8TF74	3.95613	0.000413845	0.00162595
Q8WTS1	3.68495	0.00582328	0.0135091
Q8WTT2	2.84632	0.00112849	0.00357985
Q8WTW3	1.6277	2.87043e-05	0.00021433
Q8WU90	1.4277	3.05601e-05	0.000223788
Q8WUA2	1.61619	0.00101567	0.00329766
Q8WUA7	1.40804	4.76283e-05	0.000311945
Q8WUB8	4.84133	0.0193157	0.0362236
Q8WUD6	2.51138	0.0169538	0.0325165
Q8WUH6	1.79189	3.84495e-06	5.26342e-05
Q8WUK0	2.79637	0.00107543	0.00344388
Q8WUM0	1.68573	4.24752e-06	5.56081e-05
Q8WUM4	0.753278	4.48867e-05	0.00029704
Q8WUW1	0.888672	0.00155902	0.00465407
Q8WUX9	1.37355	0.00312839	0.00812927
Q8WUY1	0.703649	0.0187582	0.0353088
Q8WV41	Inf	0.0087973	0.0189476
Q8WVC0	4.78735	0.00047781	0.00181849
Q8WVJ2	0.812051	0.0139513	0.0276208
Q8WVK2	4.77472	0.000976634	0.00317942
Q8WVM7	2.26074	0.00591217	0.0136788
Q8WVM8	0.693415	0.000928628	0.00305257
Q8WVQ1	Inf	0.000539908	0.00200217
Q8WVT3	2.2238	0.00631329	0.0144582
Q8WVV9	2.44624	8.78788e-07	2.06305e-05
Q8WVY7	1.37669	0.00243249	0.00662846
Q8WW12	1.28091	1.78159e-05	0.000154473
Q8WWM7	0.997418	0.0153471	0.0298591
Q8WWY3	1.29801	2.67033e-08	3.1212e-06
Q8WX92	1.45168	1.50922e-06	2.87557e-05
Q8WXA9	2.05185	0.00672172	0.0152272
Q8WXF1	1.66419	1.0777e-06	2.32208e-05
Q8WXI9	2.09966	2.76096e-05	0.000207687
Q8WXX5	2.40027	8.99841e-06	9.42972e-05
Q8WY22	3.84516	0.0193723	0.0363073
Q8WYA6	1.26101	2.62242e-05	0.000201251
Q8WZ82	4.14508	0.00157996	0.00470655
Q8WZA9	0.963515	0.00183791	0.00527922
Q92499	0.653024	0.00206033	0.00578347
Q92520	1.16917	5.81744e-05	0.000362279
Q92522	0.591277	0.00308521	0.00804114
Q92538	1.83765	2.21022e-05	0.000178096
Q92541	2.14567	0.000228842	0.00101674
Q92542	1.94737	1.44377e-05	0.000132357
Q92544	2.37012	0.000304492	0.00128297
Q92552	1.51276	3.35182e-05	0.000238273
Q92556	1.51494	0.00572879	0.0133408
Q92572	0.988469	0.000733719	0.00252809
Q92597	2.48743	0.000345612	0.00141266
Q92598	1.64139	8.89391e-07	2.06305e-05
Q92604	1.18529	0.00487942	0.0117083
Q92609	1.60323	5.28876e-07	1.54973e-05
Q92610	Inf	0.0255391	0.045939
Q92621	1.66976	2.19702e-06	3.67865e-05
Q92626	1.76834	0.00145254	0.00437923
Q92643	2.08339	1.72031e-05	0.000150881
Q92665	2.01173	6.84973e-06	7.88497e-05
Q92688	1.10503	3.93326e-06	5.29813e-05
Q92692	1.9046	0.0027829	0.00738946
Q92733	7.41052	0.0035279	0.0089798
Q92734	0.556493	0.00572484	0.0133402
Q92759	2.47311	8.70379e-05	0.000494408
Q92766	Inf	0.00197696	0.00560608
Q92769	1.56487	1.68687e-06	3.11634e-05
Q92783	0.692013	0.026526	0.0474331
Q92786	1.51684	0.0155894	0.0302723
Q92797	2.73324	0.0105453	0.0219575
Q92805	1.89752	0.00537431	0.0126619
Q92820	1.56565	0.00707348	0.015882
Q92828	3.03996	0.00316421	0.0081978
Q92841	1.19152	2.38179e-07	9.78493e-06
Q92844	3.74147	0.0273396	0.048602
Q92851	2.50584	0.0223335	0.0409976
Q92878	1.29191	0.000327094	0.00134785
Q92879	0.990893	0.000413547	0.00162583
Q92888	1.07515	1.48347e-05	0.00013518
Q92890	1.28743	6.56046e-05	0.000398305
Q92900	0.965826	4.20849e-05	0.000283269
Q92905	0.578761	6.78483e-05	0.000407434
Q92917	2.73953	0.00144821	0.00437053
Q92922	3.07983	0.000195304	0.00090526
Q92925	1.31158	0.000456991	0.00174911
Q92945	1.04619	1.5064e-05	0.000136452
Q92973	1.18417	3.93333e-07	1.30638e-05
Q92974	2.09156	8.86756e-05	0.000502302
Q92979	6.41992	7.0839e-05	0.000420468
Q92990	4.38489	9.75558e-05	0.000538489
Q93009	1.11623	2.36307e-07	9.78493e-06
Q93050	1.70652	8.83057e-05	0.000501141
Q93063	4.9747	0.007948	0.0174974
Q93096	1.36672	0.00488162	0.011709
Q969E2	0.964355	0.000164702	0.000797656
Q969E8	1.29957	1.73189e-05	0.000151459
Q969G3	1.93953	6.28854e-07	1.67064e-05
Q969J3	1.58341	0.00479883	0.0115743
Q969M1	5.84731	0.000321007	0.00132998
Q969M3	1.05537	0.000437447	0.00169719
[truncated: 1,379 more rows]

## Sheet: CCA tumor vs. benign
Protein	fd	P_value	P_value_adjust
A1L0T0	-2.4484	0.000144702	0.00534867
A2VDF0	-5.11509	0.00516225	0.0411757
A3KMH1	-1.93077	0.000448676	0.00842066
A6NCS6	-3.51608	0.00305275	0.02821
A6ND91	-4.523	0.000837598	0.012032
A6NDB9	-3.01433	0.000102979	0.00475801
A6NLP5	-3.98262	0.000532434	0.00911756
O00142	-1.77803	0.00619183	0.0471296
O00214	-4.1304	0.00305075	0.02821
O00217	-0.855375	0.00612701	0.0469786
O00264	-3.5352	2.60706e-05	0.00420521
O00483	-2.45172	0.000241386	0.00622203
O00748	-3.21702	0.00648314	0.0485795
O00763	-5.17542	0.000186386	0.00591556
O14548	-1.42116	0.0017125	0.0192244
O14561	-1.39516	0.00308644	0.0282796
O14618	-1.7693	0.000978113	0.0131763
O14756	-4.0265	0.00121924	0.0154301
O14773	-1.98023	0.000541539	0.00922138
O14818	-1.23114	0.00308591	0.0282796
O14832	-3.22565	0.000853202	0.0121288
O14841	-2.53621	1.75921e-05	0.00420521
O14874	-3.27643	0.000173341	0.00577358
O14910	-4.2743	0.00455462	0.037926
O14957	-1.10029	0.00342292	0.0305143
O14966	-2.54286	0.00400591	0.0345431
O14975	-3.89448	0.000236535	0.00622203
O15173	-2.33255	5.85685e-05	0.00420521
O15229	-4.75133	0.000807676	0.0117696
O15488	-7.16567	0.00203973	0.0215415
O43175	-2.76528	0.000371332	0.00752154
O43181	-1.70252	0.000622507	0.0100096
O43325	-3.27187	0.0005036	0.00890036
O43488	-1.9	0.000224039	0.00612944
O43598	-1.89084	0.000151502	0.00546671
O43615	-1.20014	0.00293716	0.0273512
O43674	-1.94434	0.000883637	0.0122707
O43676	-2.26633	0.000680957	0.0104771
O43678	-1.67484	0.00307689	0.0282796
O43704	-2.93921	6.11834e-05	0.00420521
O43708	-3.64996	0.00371565	0.0324108
O43716	-1.65597	0.00384573	0.0333995
O43741	-3.49981	0.000953412	0.0129587
O43772	-3.27896	0.00129707	0.016014
O43795	-1.67492	0.00233832	0.023314
O43920	-1.87838	0.000500877	0.00887811
O60220	-2.61312	0.000161478	0.00559359
O60256	-1.36523	0.00368551	0.0323322
O60656	-6.90364	0.0065734	0.0491344
O60701	-1.63274	0.00150316	0.0176419
O60763	-0.854937	0.0065917	0.0492105
O60826	-1.03443	0.00596935	0.0463332
O75153	-2.06442	0.000488728	0.00873944
O75170	-2.43036	0.00614444	0.0469786
O75191	-4.11404	0.000866758	0.0121987
O75208	-2.62665	0.000414253	0.00797208
O75251	-1.45855	0.00115693	0.0148029
O75306	-1.39882	0.00142858	0.0169805
O75352	-2.37453	0.00177413	0.0196255
O75356	-3.69125	0.000208366	0.00612718
O75380	-2.05293	0.000356341	0.00737249
O75439	-1.7085	0.000129228	0.0051538
O75452	-4.87445	0.00043777	0.00826718
O75477	-1.86689	0.00031842	0.00712553
O75489	-1.33117	0.000888828	0.0123015
O75521	-3.8447	4.55093e-05	0.00420521
O75600	-5.43288	0.000894508	0.012352
O75746	-2.7848	0.000101635	0.00475801
O75874	-1.90578	0.000349552	0.00734313
O75880	-2.41423	5.55532e-05	0.00420521
O75891	-3.8517	8.20018e-05	0.00445457
O75911	-3.03416	0.000137467	0.00524104
O75947	-1.39552	0.000395769	0.00776425
O75954	-2.08249	0.00124783	0.0156289
O75970	-4.16185	1.56783e-05	0.00420521
O76054	-3.37799	0.000295645	0.00694652
O94874	-1.10497	0.00105143	0.0139469
O94903	-1.41037	0.00104215	0.013884
O94905	-1.50172	0.000306158	0.00698862
O94956	-4.31959	0.00171705	0.0192398
O95081	-2.05556	0.00118408	0.0150796
O95139	-2.55135	0.00260061	0.0249445
O95140	-0.777269	0.00375995	0.0327483
O95154	-3.63463	0.000115878	0.00505361
O95168	-1.70815	0.000186248	0.00591556
O95178	-1.33455	0.00477597	0.0388146
O95210	-3.41072	0.0017703	0.0196255
O95236	-2.71082	0.000604225	0.00985538
O95255	-3.78452	2.55953e-05	0.00420521
O95299	-1.22851	0.00614371	0.0469786
O95342	-4.13585	0.000215879	0.00612944
O95363	-3.03247	0.00405901	0.0348523
O95479	-2.51609	0.000516578	0.00899911
O95486	-2.19362	0.00169451	0.0190577
O95487	-1.7793	0.00385614	0.033442
O95563	-2.13273	0.00444643	0.0373845
O95810	-2.1409	0.00463283	0.0382835
O95822	-3.22619	3.37687e-05	0.00420521
O95831	-1.68661	0.000344809	0.00733414
O95954	-4.28744	0.00016139	0.00559359
O96000	-1.23826	0.00440819	0.03718
P00167	-3.7851	4.28856e-05	0.00420521
P00325	-3.7871	0.000265796	0.00647091
P00326	-4.15849	0.000643925	0.0102185
P00352	-3.10661	0.000511809	0.008993
P00367	-2.7168	0.000563547	0.00939972
P00439	-3.60388	6.92388e-05	0.00423522
P00441	-2.46641	0.00114507	0.0147555
P00480	-4.21665	0.000124448	0.00514307
P00505	-3.1084	0.000327887	0.00720164
P00738	-2.32192	0.000507594	0.00894488
P00918	-2.70684	0.00100107	0.0134258
P00966	-3.5175	0.00054953	0.00930517
P02655	-2.87393	0.000254973	0.00636068
P02656	-2.87334	0.000409229	0.00792571
P02753	-3.40866	0.000768575	0.0113085
P02792	-1.48086	0.00325717	0.0293936
P04003	-1.43173	0.00416297	0.0355435
P04040	-2.85184	0.00026522	0.00647091
P04114	-1.40164	0.001761	0.0196235
P04179	-2.43852	0.00614305	0.0469786
P04217	-0.969534	0.00236906	0.023543
P04424	-3.40429	3.52998e-05	0.00420521
P04843	-0.900966	0.00107123	0.0141169
P04844	-1.06981	0.00231845	0.0231539
P05062	-4.09413	5.59511e-05	0.00420521
P05089	-3.82318	8.45061e-05	0.00445457
P05090	-2.03199	0.00162441	0.018475
P05091	-3.47206	0.000106695	0.00482675
P05141	-1.1945	0.00264338	0.0253097
P05165	-2.94972	0.000193782	0.00593285
P05166	-3.11894	0.000727162	0.0108841
P05181	-3.83619	0.00163027	0.018507
P06276	-3.41055	0.00200285	0.0212631
P06576	-1.35255	0.000385714	0.00769144
P06737	-2.52965	5.89132e-05	0.00420521
P07099	-4.12608	9.07731e-05	0.00464409
P07108	-1.87679	0.00127111	0.0157764
P07148	-4.23804	0.0010157	0.013592
P07237	-1.51247	0.000154404	0.00550586
P07306	-4.05466	4.34993e-05	0.00420521
P07307	-3.86297	0.000114386	0.00505361
P07327	-4.07385	0.000121733	0.00514307
P07339	-1.96862	0.00181445	0.0198541
P07858	-1.70761	0.00628341	0.0475978
P07902	-2.65683	0.00140964	0.0169757
P07954	-2.34951	4.97813e-05	0.00420521
P08133	-1.62707	2.54239e-05	0.00420521
P08236	-1.52043	6.41925e-06	0.00420521
P08240	-0.951778	0.00177155	0.0196255
P08319	-4.30393	0.00185479	0.0201201
P08684	-4.63101	0.0028116	0.0265069
P09110	-3.86375	0.000179475	0.00591556
P09417	-2.90519	0.000192126	0.00592469
P09455	-1.7909	0.00474003	0.0387251
P09467	-4.05045	3.73429e-05	0.00420521
P09471	-2.52353	0.000242707	0.00622203
P09622	-1.87943	0.000231413	0.00621692
P0C7P0	-4.50958	6.27283e-05	0.00420521
P10109	-2.48545	5.73755e-05	0.00420521
P10253	-1.55306	0.00452062	0.0377986
P10599	-0.909745	0.00255008	0.0247338
P10606	-1.3406	0.000238853	0.00622203
P10632	-4.57731	0.000731177	0.0108904
P10635	-4.07659	0.00114422	0.0147555
P10768	-1.59109	0.00072519	0.0108841
P10809	-1.00841	0.00629787	0.0475978
P11021	-1.3042	0.00307735	0.0282796
P11117	-0.958608	0.00490671	0.0396593
P11168	-3.75749	0.0012385	0.0155764
P11172	-1.1907	0.00154187	0.0178375
P11182	-2.31425	6.24799e-05	0.00420521
P11226	-3.25186	0.00221516	0.0225159
P11310	-3.32247	2.45701e-05	0.00420521
P11498	-3.76162	0.000348598	0.00734313
P11532	-2.1161	0.00271725	0.0259145
P11586	-2.41691	6.39536e-05	0.00420521
P11712	-4.21457	0.000226551	0.00613104
P11766	-2.444	7.48693e-05	0.0042884
P12074	-2.30046	0.00220919	0.0225159
P12235	-2.28229	0.000265489	0.00647091
P12694	-2.51725	0.000154076	0.00550586
P12955	-1.25176	0.0032858	0.0295089
P13073	-1.62442	0.00010439	0.00475801
P13667	-1.79464	0.000487839	0.00873944
P13716	-3.34613	0.00104095	0.013884
P13798	-2.03021	8.83233e-05	0.00461566
P13804	-2.91351	0.000191063	0.00592469
P14314	-1.07394	0.00141681	0.0169757
P14406	-1.31913	9.19025e-05	0.00464409
P14550	-2.16955	9.13566e-05	0.00464409
P14621	-1.95866	0.00138466	0.016889
P14854	-1.22626	0.00124386	0.0156114
P14920	-5.10421	0.00500704	0.0402022
P14927	-1.35165	0.00115747	0.0148029
P15104	-2.63259	0.00165994	0.0187384
P15735	-4.62158	0.000376311	0.00755362
P15907	-2.84573	0.000166977	0.0056866
P16083	-2.44044	0.00354294	0.0313973
P16118	-Inf	0.00127213	0.0157764
P16152	-2.82619	0.000816161	0.0117799
P16219	-3.71889	4.4393e-05	0.00420521
P16278	-1.05463	0.00253934	0.0247026
P16435	-3.03724	0.000389788	0.00771441
P16455	-1.8394	0.00484115	0.039234
P16671	-6.52374	0.00254059	0.0247026
P16930	-4.25941	0.00155336	0.0179362
P17174	-2.82601	7.29662e-05	0.0042884
P17516	-4.25108	0.000343982	0.00733414
P17568	-1.62126	0.000591765	0.00979578
P17858	-1.03129	0.00217977	0.0223583
P18827	-3.5427	0.00325098	0.0293936
P19022	-2.13518	0.00304063	0.0281839
P19224	-2.79079	0.000543118	0.00922235
P19404	-1.96534	0.00025884	0.00641609
P19793	-2.95377	0.000306502	0.00698862
P20618	-1.37113	0.000590361	0.00979578
P20674	-1.34633	6.95504e-05	0.00423522
P20711	-6.68427	0.000160703	0.00559359
P20962	-1.39847	0.00149902	0.0176419
P21397	-3.55121	0.000209298	0.00612718
P21399	-3.25838	2.03034e-05	0.00420521
P21549	-3.98863	0.000338213	0.00733386
P21695	-4.90058	5.08724e-05	0.00420521
P21912	-2.08688	8.14047e-05	0.00445457
P21953	-3.19647	0.000181881	0.00591556
P21964	-1.9998	0.000479589	0.00865653
P22033	-3.13018	0.000120535	0.00514307
P22234	-1.5273	0.000523822	0.00907412
P22307	-2.51068	0.00063618	0.0101487
P22309	-5.57637	0.00223967	0.0226282
P22310	-4.02815	0.00242272	0.0239584
P22413	-2.74109	0.00363217	0.0319568
P22570	-2.23725	0.00246477	0.0242858
P22695	-1.67844	6.79507e-05	0.00423522
P22760	-4.30979	0.000196685	0.00599147
P22830	-2.20039	0.000462296	0.00851804
P22897	-2.90323	5.32454e-05	0.00420521
P23141	-3.99096	0.000313093	0.00708198
P23284	-1.35917	0.0022089	0.0225159
P23434	-2.98458	7.66551e-05	0.00434284
P23526	-1.28875	0.00184076	0.0200422
P23786	-2.22231	0.00192815	0.020758
P24298	-4.68173	0.000181603	0.00591556
P24539	-1.37703	0.000621072	0.0100096
P24752	-3.49858	0.000210236	0.00612718
P25311	-1.08146	0.00153895	0.0178375
P25325	-2.90713	5.43204e-05	0.00420521
P25705	-1.25052	0.000341498	0.00733414
P25787	-1.09716	0.00289055	0.0270409
P25789	-0.80529	0.00242138	0.0239584
P26440	-2.68921	0.000126681	0.00514814
P26885	-1.31837	9.26979e-05	0.00464409
P27144	-2.35424	5.7496e-05	0.00420521
P27338	-3.14528	7.33844e-05	0.0042884
P27797	-1.26449	0.000914987	0.0125774
P27986	-2.03496	0.00121722	0.0154301
P28066	-1.11918	0.00228519	0.0228972
P28070	-1.18352	0.00472282	0.0386888
P28072	-1.61699	0.000856337	0.0121288
P28288	-2.13142	0.00667576	0.0495798
P28289	-3.75902	0.000527325	0.00908137
P28330	-2.94441	0.00127523	0.0157764
P28331	-1.02748	0.00440983	0.03718
P28332	-4.24231	0.0060834	0.0468584
P28838	-1.90031	0.000249148	0.00626695
P28845	-3.92594	0.000352025	0.00735854
P29144	-1.95851	5.40071e-05	0.00420521
P30038	-3.39198	3.49342e-05	0.00420521
P30039	-4.16113	0.00055563	0.00938226
P30040	-1.94758	9.63075e-05	0.00472554
P30041	-1.88483	0.000259311	0.00641609
P30043	-2.41596	0.0001238	0.00514307
P30046	-3.91922	0.00458859	0.0380001
P30047	-3.36027	0.000730906	0.0108904
P30048	-2.52835	2.49137e-05	0.00420521
P30049	-1.17503	0.00148797	0.0175531
P30084	-3.80496	1.20152e-05	0.00420521
P30085	-1.0662	0.000479808	0.00865653
P30086	-2.9354	0.000263932	0.00647091
P30405	-2.84299	0.000682913	0.0104806
P30531	-Inf	0.00457207	0.037967
P30613	-4.74459	0.000419483	0.00804717
P30837	-3.42961	0.00246308	0.0242858
P31327	-3.99342	0.000128533	0.0051538
P31512	-4.87608	0.000341584	0.00733414
P31513	-3.15744	0.000321362	0.00712553
P31930	-1.68152	0.000557452	0.00938688
P31937	-2.53264	4.24085e-05	0.00420521
P32119	-1.4277	0.00195755	0.0209288
P32189	-3.46097	0.00040663	0.00790061
P32754	-3.83459	0.000597069	0.00979578
P32929	-4.0155	9.97734e-05	0.00475801
P33121	-3.93671	0.000853914	0.0121288
P34896	-3.5609	3.93908e-05	0.00420521
P34897	-1.63867	0.000956707	0.0129744
P34913	-3.81128	0.000186385	0.00591556
P35218	-7.74534	0.000680341	0.0104771
P35232	-1.26467	0.00071911	0.0108472
P35241	-1.49329	0.000436545	0.00826718
P35270	-1.65458	0.000298392	0.00695712
P35503	-3.78265	0.00670816	0.0497125
P35558	-3.58639	0.00179698	0.0198059
P35573	-3.52041	0.000253928	0.00636068
P35754	-1.39645	0.00060641	0.00985538
P35813	-1.28612	0.000561578	0.00939972
P35914	-2.86894	3.55821e-05	0.00420521
P36542	-1.47847	0.00113099	0.0146497
P36551	-1.16885	0.00071933	0.0108472
P36776	-1.89419	0.00076793	0.0113085
P36871	-2.63389	0.000148301	0.00540772
P36957	-1.30259	0.000232801	0.00621692
P37059	-2.86424	0.00308827	0.0282796
P38117	-3.49072	2.3719e-05	0.00420521
P38435	-4.16144	0.000221384	0.00612944
P38646	-1.40702	0.000897317	0.0123626
P39656	-1.07479	0.00293493	0.0273512
P40925	-1.48268	0.000626398	0.0100456
P40926	-1.42944	0.00152921	0.0178183
P40939	-2.31115	0.000134023	0.00524104
P41235	-2.36647	0.000563712	0.00939972
P42126	-2.6858	3.88561e-05	0.00420521
P42357	-4.4586	0.000653273	0.0102861
P42765	-3.83283	3.12285e-05	0.00420521
P42785	-2.2424	0.000963067	0.0130315
P43155	-2.51943	0.000225171	0.00612944
P45954	-3.79769	8.0079e-05	0.00445457
P46019	-3.15949	0.000270909	0.00651687
P46952	-3.79462	0.000144139	0.00534867
P47985	-1.45401	0.00145866	0.0173042
P47989	-3.72841	0.000245309	0.00622203
P48047	-1.8638	4.53366e-05	0.00420521
P48506	-1.6368	0.00168777	0.0190172
P48507	-0.967048	0.00643137	0.048311
P48728	-4.87168	0.000190301	0.00592469
P48735	-1.5873	0.00185535	0.0201201
P49189	-2.26525	4.53278e-05	0.00420521
P49257	-1.68804	8.4491e-05	0.00445457
P49326	-3.90312	0.000612709	0.00990464
P49327	-2.00296	0.000529145	0.0090869
P49419	-2.70083	0.000186381	0.00591556
P49441	-4.85233	0.00110037	0.0143143
P49448	-3.48022	0.000215498	0.00612944
P49638	-3.48922	0.00180248	0.0198306
P49720	-1.16318	0.0031764	0.0289119
P49748	-2.33523	0.000302401	0.00697018
P49773	-2.07841	0.000322071	0.00712553
P49821	-1.51805	0.000734533	0.0109136
P49888	-3.97429	0.00221742	0.0225159
P49914	-2.87789	0.00212186	0.0219876
P50053	-3.57564	0.000473704	0.00864937
P50135	-2.08813	0.00271925	0.0259145
P50225	-3.74803	0.000335543	0.00731677
P50416	-1.68339	0.00223112	0.0225793
P50440	-4.00266	0.000169273	0.00573259
P50542	-1.64837	0.00225121	0.0226691
P51452	-0.953532	0.00175431	0.019585
P51570	-3.33381	0.00193685	0.020758
P51580	-1.85409	0.000214064	0.00612944
P51648	-2.72214	0.00178305	0.0196882
P51649	-3.6772	0.000208814	0.00612718
P51659	-2.72297	0.000943094	0.0128762
P51687	-3.79076	0.000103201	0.00475801
P51690	-4.12904	0.00163475	0.0185231
P51857	-4.56972	0.00253875	0.0247026
P51970	-1.02864	0.00498623	0.0400883
P52735	-1.55966	0.00443598	0.0373485
P52758	-3.99489	6.52171e-05	0.00420581
P52888	-1.32694	0.00207465	0.0216836
P52895	-3.03058	0.000372231	0.00752154
P53007	-2.22433	0.000315297	0.00710532
P53370	-5.09439	0.00180847	0.0198541
P53597	-2.08481	0.00493827	0.0398612
P53602	-1.62452	0.00541351	0.0428976
P53985	-2.05275	0.00140083	0.0169757
P54619	-1.57703	0.000355391	0.00737249
P54819	-1.06955	0.00272312	0.0259145
P54840	-4.53791	0.000190744	0.00592469
P54855	-4.8061	0.000452443	0.00844125
P54868	-4.29691	0.000594057	0.00979578
P55061	-1.78054	0.00181126	0.0198541
P55084	-2.07504	5.7278e-05	0.00420521
P55157	-4.22531	1.52467e-05	0.00420521
P55263	-2.14739	3.62541e-05	0.00420521
P55789	-2.20767	0.000275029	0.00658982
P55899	-3.66716	0.000866928	0.0121987
P56134	-1.29109	0.00361421	0.0318449
P56181	-2.49037	0.000477714	0.00865653
P56385	-1.90637	9.66622e-05	0.00472554
P56556	-1.88222	0.000927916	0.0127263
P56937	-1.78736	0.00134832	0.0165456
P57105	-2.14	0.00126812	0.0157764
P60033	-2.06141	0.00206166	0.0216491
P60891	-1.8135	0.000727086	0.0108841
P61006	-1.38601	0.000867312	0.0121987
P61457	-2.48981	0.00558417	0.0438965
P62330	-1.64847	0.00273334	0.0259304
P78329	-2.91974	0.000515003	0.00899911
P78417	-2.00766	0.00030666	0.00698862
P80404	-3.57124	4.57751e-05	0.00420521
P82909	-1.25726	0.00216049	0.0223116
P82980	-3.6301	3.9977e-05	0.00420521
P83111	-2.2373	0.000216586	0.00612944
Q00266	-3.63718	9.90215e-06	0.00420521
Q00796	-3.29023	0.000665128	0.0103651
Q01082	-0.917164	0.00593456	0.0462408
Q02083	-2.23945	0.000660726	0.0103497
Q02252	-3.32772	5.30575e-05	0.00420521
Q02318	-3.44291	0.00051661	0.00899911
Q02338	-4.14439	0.000325843	0.00718275
Q03154	-3.71573	0.000535994	0.00915267
Q03426	-2.53285	0.000884572	0.0122707
Q04446	-2.00375	0.000635091	0.0101487
Q06278	-3.10415	0.000218574	0.00612944
Q06323	-0.96034	0.00159655	0.0182922
Q06520	-3.82436	0.000652673	0.0102861
Q07954	-1.1751	0.00620798	0.0471589
Q08257	-2.68026	0.000205334	0.00612718
Q08426	-3.44125	0.0013146	0.0161722
Q08830	-2.66687	0.00220495	0.0225159
Q08AH3	-3.53037	0.00211433	0.0219847
Q0VF96	-2.34344	0.000752619	0.0111277
Q10567	-0.962716	0.00228465	0.0228972
Q10713	-1.38995	0.00197718	0.0211015
Q12882	-2.18593	0.00198962	0.0211969
Q12907	-1.69356	0.00107801	0.0141755
Q13011	-2.56259	5.76588e-05	0.00420521
Q13131	-1.76332	0.00044161	0.00831379
Q13162	-1.28566	0.00465614	0.0383499
Q13228	-3.2665	0.000869475	0.0122008
Q13423	-2.48874	0.000405899	0.00790061
Q13438	-1.74511	0.000232651	0.00621692
Q13445	-1.54279	0.00337971	0.0301735
Q13576	-3.45545	0.000133185	0.00524104
Q13586	-0.831046	0.00456414	0.0379531
Q13724	-1.32589	0.00174505	0.0195175
Q13825	-3.23722	0.000302328	0.00697018
Q14032	-4.46684	0.00186822	0.0202234
Q14108	-1.23988	0.00471136	0.0386472
Q14117	-3.69046	9.01739e-06	0.00420521
Q14165	-1.65371	9.41024e-05	0.00467581
Q14353	-4.59401	0.00109791	0.0143129
Q14376	-1.81204	0.000804673	0.011754
Q14554	-2.26218	1.52459e-05	0.00420521
Q14571	-2.56265	0.000225481	0.00612944
Q14697	-1.0332	0.00258933	0.0249135
Q14749	-3.45501	0.0032025	0.0291058
Q14894	-2.50869	0.00368021	0.0323322
Q14914	-3.39903	0.000467822	0.00856779
Q15043	-2.91512	0.0061455	0.0469786
Q15067	-2.16217	0.00559025	0.0438965
Q15119	-3.45808	0.00272882	0.025928
Q15166	-3.22331	0.000746664	0.0110667
Q15274	-3.50038	0.000216799	0.00612944
Q15392	-1.94285	0.00354787	0.0313973
Q15436	-1.15699	0.000814619	0.0117799
Q15493	-4.77559	0.00495935	0.0399251
Q15599	-1.73569	0.00247309	0.024298
Q15811	-2.75464	0.0062331	0.0472904
Q16134	-3.31487	2.34078e-05	0.00420521
Q16222	-2.11052	0.000110265	0.00493022
Q16595	-1.92488	0.000299739	0.00696175
Q16654	-6.58658	0.00536303	0.042609
Q16698	-2.93901	3.6955e-05	0.00420521
Q16718	-1.07991	0.00184156	0.0200422
Q16719	-1.93833	0.000124655	0.00514307
Q16762	-2.74696	4.71626e-05	0.00420521
Q16773	-2.33385	0.0054073	0.0428976
Q16775	-3.39051	6.03228e-06	0.00420521
Q16795	-1.29497	0.00325852	0.0293936
Q16822	-3.63359	7.29637e-05	0.0042884
Q16836	-3.33321	0.00275752	0.0261189
Q16851	-3.13993	2.96581e-05	0.00420521
Q17RC7	-5.46532	0.00158471	0.0181941
Q3LXA3	-3.62337	0.00177053	0.0196255
Q4G0N4	-3.13625	0.000137189	0.00524104
Q4G176	-1.80897	0.00216864	0.0223312
Q4VC31	-1.48903	0.000343893	0.00733414
Q53FZ2	-5.0005	0.000234082	0.00622203
Q53GQ0	-0.940527	0.00284556	0.0267265
Q53H82	-1.44929	0.00137499	0.0168048
Q53SF7	-2.55806	0.000389778	0.00771441
Q58WW2	-5.42763	0.00631563	0.0476186
Q5BKU9	-2.60006	0.00481345	0.0390618
Q5HYK3	-2.67939	4.01669e-05	0.00420521
Q5JS37	-1.51095	0.000852329	0.0121288
Q5R3I4	-3.56856	3.23383e-05	0.00420521
Q5SRE7	-3.24111	0.00334214	0.0299262
Q5SWX8	-1.94014	0.00264704	0.0253097
Q5T013	-2.04109	0.00619635	0.0471296
Q5T2W1	-4.27416	1.48079e-05	0.00420521
Q5T440	-1.97278	0.00201813	0.021388
Q5T6J7	-4.18162	0.00114984	0.0147677
Q5T8D3	-1.3302	0.00404309	0.0348142
Q5TAQ9	-1.59456	0.00222497	0.0225548
Q5TDH0	-1.73668	0.00296505	0.0275677
Q5TFE4	-1.4663	0.00142591	0.0169805
Q5U651	-Inf	0.0022718	0.0228386
Q63HM1	-5.79739	2.2687e-05	0.00420521
Q63HR2	-2.48836	0.00193815	0.020758
Q658P3	-3.04665	0.000165039	0.00568447
Q687X5	-3.5165	0.00111078	0.0144188
Q68CK6	-5.11645	0.000321732	0.00712553
Q6IB77	-4.2952	0.000159539	0.00559359
Q6IPR1	-8.02668	0.000854626	0.0121288
Q6NUN0	-5.36979	0.000710276	0.0107894
Q6NVY1	-2.93943	8.32936e-05	0.00445457
Q6NY19	-2.51376	0.000497671	0.00884716
Q6P587	-2.84186	8.43226e-05	0.00445457
Q6PHW0	-5.12052	0.00276535	0.0261522
Q6UW68	-1.93155	0.00358196	0.0316528
Q6UWM9	-3.73019	0.00413183	0.0353774
Q6UWW8	-4.77342	0.000711939	0.0107894
Q6UX53	-2.76327	0.00314718	0.0287322
Q6UXV4	-2.14394	0.00140778	0.0169757
Q6XQN6	-2.26586	0.00246784	0.0242858
Q6XR72	-2.90013	0.00206996	0.021672
Q6YN16	-2.95169	3.16049e-05	0.00420521
Q709F0	-3.62599	0.00349038	0.0309791
Q765P7	-5.18285	0.00139626	0.0169757
Q7KZF4	-1.10231	0.00549421	0.0434803
Q7L5Y1	-2.96601	0.000293431	0.00692131
Q7Z3D6	-2.27858	0.00506856	0.0405351
Q7Z4R8	-2.78086	0.0025597	0.0247479
Q7Z4W1	-3.83751	0.00150548	0.0176419
Q7Z5P4	-3.59487	0.00306702	0.0282796
Q86SX6	-2.12555	0.000285782	0.00676722
Q86TX2	-3.1474	0.000461493	0.00851804
Q86U10	-4.10917	0.00664462	0.0495181
Q86U17	-Inf	0.00447414	0.0375134
Q86VB7	-1.93175	0.00254279	0.0247026
Q86VD7	-3.63114	0.00159929	0.0182922
Q86WA6	-2.54639	1.54731e-05	0.00420521
Q86WR0	-2.08317	0.00592422	0.0462196
Q86WU2	-5.03229	6.43197e-05	0.00420521
Q86X76	-1.38359	0.000824517	0.0118723
Q86XE5	-3.81885	2.44638e-05	0.00420521
Q86XI6	-Inf	0.00554075	0.0437784
Q86YB7	-4.02941	0.000189754	0.00592469
Q8IUZ5	-2.71167	0.00211222	0.0219847
Q8IVH4	-2.64366	0.000144053	0.00534867
Q8IVS8	-3.91173	0.000115104	0.00505361
Q8IW45	-2.31281	0.00136579	0.016726
Q8IWW8	-4.39422	5.88364e-05	0.00420521
Q8IXS6	-2.92772	0.000184026	0.00591556
Q8IY95	-3.24686	0.00405861	0.0348523
Q8N0W3	-2.35804	0.00422624	0.0359824
Q8N0X4	-3.20033	0.00122446	0.0154639
Q8N139	-4.51081	5.04664e-05	0.00420521
Q8N142	-1.99203	0.000671937	0.0104176
Q8N2G8	-2.39154	0.00118267	0.0150796
Q8N4P3	-2.04238	0.00346419	0.0307917
Q8N4Q0	-2.14464	0.000879595	0.0122707
Q8N4T8	-2.37342	0.00495298	0.0399251
Q8N5K1	-1.72111	0.00555645	0.0437784
Q8N5M1	-3.28609	0.000797812	0.011682
Q8N5Z0	-4.38705	0.000350077	0.00734313
Q8N8N7	-2.14234	0.000605913	0.00985538
Q8NBQ5	-1.80866	0.00486163	0.0393474
Q8NBX0	-2.08314	0.000435805	0.00826718
Q8NC06	-Inf	0.00287844	0.0269692
Q8NE62	-2.9841	0.000597794	0.00979578
Q8NFQ8	-2.40933	0.000241061	0.00622203
Q8NI22	-1.90725	9.25198e-05	0.00464409
Q8NI60	-2.71555	0.000212049	0.00612944
Q8TB37	-2.45848	0.000476904	0.00865653
Q8TC12	-1.91998	0.0020642	0.0216491
Q8TD22	-4.85754	0.000421813	0.00806635
Q8TDX5	-4.78427	0.00182251	0.0199065
Q8TEB1	-2.82615	5.97452e-05	0.00420521
Q8WTS6	-3.78608	0.00217344	0.0223312
Q8WTV0	-3.58598	8.02552e-05	0.00445457
Q8WW59	-3.12992	2.19748e-05	0.00420521
Q8WWC4	-1.65448	0.000452558	0.00844125
Q8WWQ8	-5.31551	0.0015314	0.0178183
Q8WYK0	-5.03017	0.000641919	0.0102134
Q92506	-3.2994	0.000103943	0.00475801
Q92539	-2.05849	0.00618326	0.0471296
Q92614	-0.807574	0.00503975	0.0404113
Q92667	-1.91911	0.00140356	0.0169757
Q92887	-4.09444	0.000358928	0.00740075
Q92947	-3.13555	0.000882855	0.0122707
Q92954	-5.12665	0.0022438	0.0226322
Q93099	-3.23704	0.000348259	0.00734313
Q969H8	-1.1679	0.0030073	0.0279177
Q969I3	-4.45263	0.000238354	0.00622203
Q969P0	-1.45187	0.00577863	0.0451418
Q969V3	-1.0843	0.00604604	0.0466893
Q969X5	-1.53893	0.00650076	0.0486513
Q969Z3	-4.31773	0.000244333	0.00622203
Q96A26	-1.56142	0.00141698	0.0169757
Q96AB3	-2.11945	0.000946685	0.0128962
Q96C11	-3.66918	1.17414e-05	0.00420521
Q96C23	-2.13802	0.000110609	0.00493022
Q96CM8	-2.76727	3.3273e-05	0.00420521
Q96CN7	-2.76587	9.95149e-05	0.00475801
Q96DC8	-3.53156	0.00315305	0.0287426
Q96DE0	-1.1995	0.00393486	0.0339788
Q96DG6	-2.99315	0.00638315	0.0480465
Q96EK6	-2.43736	0.00108788	0.0142435
Q96EM0	-4.3547	0.000597895	0.00979578
Q96EY8	-3.25649	0.000127387	0.00514814
Q96F10	-4.85935	0.000148975	0.00540772
Q96FV2	-2.38755	0.000390684	0.00771441
Q96GA7	-3.31471	0.000354232	0.00737249
Q96GD0	-2.59753	4.25505e-05	0.00420521
Q96GK7	-4.73458	5.12871e-05	0.00420521
Q96GW9	-2.22844	0.00567548	0.0444506
Q96HD9	-4.15844	0.000493206	0.00879358
Q96HR9	-3.64534	0.000248914	0.00626695
Q96HY7	-2.98806	0.000526465	0.00908137
Q96I15	-3.15517	0.000140058	0.00530645
Q96I99	-2.13269	7.41092e-05	0.0042884
Q96IJ6	-1.11644	0.00476374	0.0388143
Q96IU4	-2.54277	1.48558e-05	0.00420521
Q96IX5	-0.928483	0.00437935	0.0370434
Q96JE7	-4.34472	0.00369761	0.0323915
Q96JY6	-2.24691	0.000280273	0.00668903
Q96K19	-2.20642	0.00131523	0.0161722
Q96KP4	-0.976259	0.00554829	0.0437784
Q96LJ7	-3.23841	0.000706916	0.0107672
Q96LZ7	-3.69079	5.96499e-05	0.00420521
Q96M96	-2.51359	0.0024163	0.0239584
Q96N76	-5.43975	0.0046721	0.0384291
Q96NB2	-2.70013	0.000884222	0.0122707
Q96NU7	-4.60901	0.000224138	0.00612944
Q96PC5	-1.54163	0.00255823	0.0247479
Q96PE7	-2.26874	0.000360803	0.0074142
Q96Q06	-4.24156	0.00420506	0.0358524
Q96RQ3	-2.67189	6.65109e-05	0.00423522
Q96TC7	-1.32353	0.00142831	0.0169805
Q99424	-3.47653	0.00114646	0.0147555
Q99436	-1.39744	0.0015737	0.0181021
Q99447	-2.13916	6.96172e-05	0.00423522
Q99611	-2.39052	5.3551e-05	0.00420521
Q99623	-1.51594	0.000308957	0.00701461
Q99685	-2.31026	9.74523e-05	0.00472605
Q99714	-1.81458	0.000146154	0.0053696
Q99735	-2.51607	0.000811975	0.0117799
Q99757	-2.0956	0.000201053	0.00609316
Q99766	-1.95511	0.000268416	0.00648262
Q99807	-4.18401	0.000218144	0.00612944
Q99959	-1.99279	0.000649102	0.0102738
Q9BPW8	-2.94959	4.68426e-05	0.00420521
Q9BQS8	-1.98304	0.00148079	0.0175323
Q9BRX8	-2.94515	0.00127494	0.0157764
Q9BS26	-0.921618	0.0060028	0.0464145
Q9BSE5	-4.14556	0.000192538	0.00592469
Q9BSH4	-2.09832	0.000702491	0.0107267
Q9BSH5	-2.93567	0.00105772	0.0139998
Q9BT30	-5.56623	0.00028242	0.00671383
Q9BUT1	-2.45612	0.000172076	0.00576312
Q9BV23	-3.56438	0.000668852	0.0103964
Q9BV57	-2.47993	0.000454737	0.00845588
Q9BV79	-1.83821	0.00106878	0.0141154
Q9BVL4	-3.09019	0.00229435	0.0229511
Q9BVM4	-2.71359	0.00638823	0.0480465
Q9BVT8	-2.05393	0.00139827	0.0169757
Q9BWD1	-3.02932	0.00121025	0.0153806
Q9BX68	-3.43119	9.6775e-06	0.00420521
Q9BXK5	-2.01852	0.00108423	0.0142264
Q9BXW7	-2.03667	0.00463544	0.0382835
Q9BY49	-3.1671	0.00126383	0.0157764
Q9BYT8	-1.47786	0.000466658	0.00856779
Q9BYV7	-5.60898	0.00037569	0.00755362
Q9H008	-2.78102	0.000813454	0.0117799
Q9H078	-1.13188	0.000429201	0.00818181
Q9H082	-1.76483	0.00438141	0.0370434
Q9H0N5	-1.20567	0.00141263	0.0169757
Q9H0R4	-1.39087	0.0056139	0.0440252
Q9H0W9	-3.34076	0.000125846	0.00514814
Q9H1K4	-3.90499	0.000364638	0.0074641
Q9H1X3	-3.93801	0.000239402	0.00622203
Q9H2A2	-4.40535	3.87051e-05	0.00420521
Q9H2F3	-3.37839	0.000936329	0.0128127
Q9H2M3	-5.26361	0.00607573	0.0468584
Q9H2U2	-1.16317	0.00326811	0.0293936
Q9H2W6	-1.27788	0.00618979	0.0471296
Q9H477	-2.43592	0.000202033	0.00609316
Q9H479	-1.67851	0.0023564	0.0234557
Q9H488	-1.74711	0.00647744	0.0485795
Q9H553	-1.83119	0.00414531	0.0354427
Q9H5X1	-2.08896	3.34036e-05	0.00420521
Q9H6K4	-1.43729	0.00668207	0.0495798
Q9H6R3	-3.95947	0.00250935	0.0246143
Q9H8H3	-2.71917	0.000612306	0.00990464
Q9H9B4	-2.08695	0.00161159	0.0183982
Q9H9P8	-2.20237	0.000659034	0.0103497
Q9HA47	-Inf	0.00433885	0.0368377
Q9HAC7	-3.19395	0.00211972	0.0219876
Q9HAT2	-1.4449	0.00282098	0.026554
Q9HBI6	-2.38136	0.00210283	0.0219404
Q9HBK9	-4.50771	0.000338746	0.00733386
Q9HC38	-1.14327	0.00205083	0.0215836
Q9HCC0	-2.29227	0.000134551	0.00524104
Q9HCE6	-2.70467	0.00454512	0.0378989
Q9HCL2	-3.82998	0.00505605	0.0404885
Q9HCN8	-1.42145	0.00189483	0.0204385
Q9HD40	-4.96026	1.89294e-05	0.00420521
Q9HDC9	-1.21119	0.00151713	0.0177204
Q9NNW7	-2.8159	0.000992356	0.0133385
Q9NP74	-3.68129	0.00259132	0.0249135
Q9NP81	-1.26954	0.00155648	0.017938
Q9NPD5	-Inf	0.0043278	0.0367954
Q9NPJ3	-3.26316	0.000237897	0.00622203
Q9NQ94	-3.26727	7.49868e-05	0.0042884
Q9NQH7	-2.7254	0.000158673	0.00559359
Q9NQR4	-2.79674	2.47533e-05	0.00420521
Q9NQX3	-2.12452	0.000402409	0.00786904
Q9NR31	-1.11831	0.000680597	0.0104771
Q9NRG7	-1.44241	0.00409153	0.0350819
Q9NRV9	-2.00991	4.70715e-05	0.00420521
Q9NRZ7	-2.91653	0.000792461	0.0116317
Q9NSE4	-0.935648	0.00258436	0.0249135
Q9NSK7	-3.1692	0.00464685	0.0383254
Q9NTG7	-2.17341	0.00038532	0.00769144
Q9NTX5	-1.74625	0.000124716	0.00514307
Q9NUI1	-3.16084	0.00477659	0.0388146
Q9NUQ2	-1.883	0.00360047	0.0317701
Q9NUQ7	-1.8669	0.00386691	0.0334874
Q9NUT2	-2.21781	0.00371586	0.0324108
Q9NVH1	-1.76255	0.00514591	0.0410995
Q9NVS9	-2.97191	6.9865e-05	0.00423522
Q9NWS8	-2.6898	0.000413864	0.00797208
Q9NWU1	-3.2343	1.70549e-05	0.00420521
Q9NWW6	-2.84634	0.00469606	0.0385739
Q9NXA8	-1.85128	0.000965224	0.0130316
Q9NXC5	-2.08954	0.00449749	0.0376572
Q9NXW2	-2.15039	0.0020019	0.0212631
Q9NYQ3	-4.30931	0.000366457	0.0074641
Q9NZ01	-1.51099	0.000564417	0.00939972
Q9NZB8	-7.16152	0.00293725	0.0273512
Q9NZJ6	-7.44467	2.89264e-05	0.00420521
Q9NZL9	-1.48523	0.000488617	0.00873944
Q9NZN3	-2.92027	0.000136402	0.00524104
Q9P0Z9	-4.216	0.000366925	0.0074641
Q9P2E9	-1.49077	0.00069412	0.0106256
Q9UBN7	-2.49976	0.00664925	0.0495181
Q9UBQ7	-3.7492	0.000330715	0.00723753
Q9UBR1	-5.06955	0.00437575	0.0370434
Q9UBR2	-1.53344	0.00154006	0.0178375
Q9UBV2	-1.2053	0.00520337	0.0414492
Q9UBX3	-2.73161	0.000136063	0.00524104
Q9UDR5	-3.62266	0.000243875	0.00622203
Q9UDX3	-2.91459	0.000267921	0.00648262
Q9UF12	-5.8539	4.70134e-05	0.00420521
Q9UGP8	-1.3797	0.000166888	0.0056866
Q9UHE5	-6.54052	0.000171921	0.00576312
Q9UHG3	-1.49064	0.0037047	0.0324068
Q9UHJ6	-2.67934	0.000121454	0.00514307
Q9UHK6	-3.42378	0.0021717	0.0223312
Q9UI09	-1.08954	0.00254058	0.0247026
Q9UI17	-4.559	0.000180034	0.00591556
Q9UI32	-3.99336	0.00322738	0.029288
Q9UIJ7	-2.38246	5.8453e-05	0.00420521
Q9UJ68	-3.12254	0.00123403	0.0155524
Q9UJ83	-3.86385	0.00221558	0.0225159
Q9UJC5	-1.68186	0.00251407	0.0246209
Q9UJM8	-3.81533	0.000225085	0.00612944
Q9UJS0	-2.97251	5.46023e-05	0.00420521
Q9UKK9	-1.22475	0.000206521	0.00612718
Q9UKL6	-5.32917	2.21888e-05	0.00420521
Q9UL12	-4.28732	0.00052391	0.00907412
Q9ULA0	-1.2155	0.00148834	0.0175531
Q9ULC5	-2.61124	0.000222672	0.00612944
Q9ULD0	-4.2682	0.000102047	0.00475801
Q9ULP9	-3.13959	0.00104439	0.013884
Q9UN36	-2.83049	4.72348e-05	0.00420521
Q9UNE7	-1.82671	0.00336867	0.0301193
Q9UNU6	-3.93007	0.000392976	0.00773448
Q9UP52	-3.80044	0.00203578	0.0215373
Q9Y223	-1.52709	0.00473849	0.0387251
Q9Y281	-3.24598	6.4514e-05	0.00420521
Q9Y2H5	-1.78235	0.00666789	0.0495798
Q9Y2P5	-3.29899	0.00204375	0.0215465
Q9Y2Q3	-1.63151	0.00333014	0.0298629
Q9Y2R0	-1.12538	0.00594444	0.0462419
Q9Y2S2	-3.38009	4.15138e-05	0.00420521
Q9Y2S7	-1.59892	0.00280356	0.0264723
Q9Y2T3	-2.98743	2.03173e-05	0.00420521
Q9Y2V2	-1.59597	0.00161526	0.0184055
Q9Y2Z9	-3.30439	0.000206615	0.00612718
Q9Y315	-1.22828	0.00556076	0.0437784
Q9Y365	-2.06017	0.000456786	0.008468
Q9Y3D2	-4.81647	0.000840371	0.0120433
Q9Y5C1	-2.89482	0.000664578	0.0103651
Q9Y5J9	-3.89291	0.00150751	0.0176419
Q9Y5L4	-2.02186	0.000320168	0.00712553
Q9Y5M8	-0.836651	0.00614413	0.0469786
Q9Y5U8	-8.41842	0.00673822	0.0498437
Q9Y617	-2.97622	0.000297274	0.00695712
Q9Y619	-2.94921	6.26419e-05	0.00420521
Q9Y646	-2.5195	0.000119722	0.00514307
Q9Y694	-Inf	0.00326356	0.0293936
Q9Y6B6	-2.29388	0.000143528	0.00534867
Q9Y6C9	-1.58448	0.00212614	0.0219943
Q9Y6M9	-1.27269	0.00259327	0.0249135
O00299	1.37609	0.00594997	0.0462419
O60264	2.13542	0.00392204	0.0339164
O94925	2.13587	0.0019322	0.020758
P04075	1.87709	0.00346296	0.0307917
P05067	1.36653	0.00599917	0.0464145
P12931	2.51815	0.00323408	0.029305
P14618	2.34257	0.00164411	0.0185943
P17301	4.37393	0.00458422	0.0380001
P19256	2.78508	0.00446836	0.0375134
P23229	2.904	0.00629549	0.0475978
P25098	2.98064	0.00313443	0.028659
P40121	2.13274	0.00109078	0.0142507
Q0VD83	2.24849	0.00572521	0.0447822
Q14764	1.34551	0.00475403	0.0387873
Q5TEJ8	2.73626	0.00452959	0.0378215
Q86V48	2.55742	0.0067423	0.0498437
Q8N392	1.72784	0.00189283	0.0204385
Q8NB16	2.53446	0.00630502	0.0475978
Q8NE86	1.89326	0.0038453	0.0333995
Q92621	1.65139	0.00532771	0.042384
Q96TA1	1.7584	0.00284812	0.0267265
Q99828	3.82194	0.00142104	0.0169805
Q9UHN6	1.54317	0.0059891	0.0464145

## Sheet: 1_HCC tumor vs.CCA tumor
Protein	fd	P_value	P_value_adjust
A0JNW5	4.5077	0.00161791	0.0133376
A0MZ66	1.4488	0.00167991	0.0136183
A1L0T0	1.91647	3.15646e-05	0.00100303
A1L170	Inf	0.00384276	0.0243983
A2RRP1	1.28972	0.00154098	0.0128629
A2VDF0	4.07473	0.00273023	0.0191534
A3KMH1	1.51335	7.40125e-05	0.00166697
A4D1P6	1.65191	1.2808e-05	0.00063242
A6NCS6	3.46566	2.85865e-05	0.000955714
A6ND91	3.20334	0.000246264	0.00355229
A6NDG6	1.95558	0.000499718	0.00587489
A6NKD9	Inf	0.000762397	0.00781761
O00165	2.24983	0.00179954	0.0142982
O00168	4.04274	0.000748647	0.00773843
O00214	4.21382	2.83458e-05	0.000955714
O00217	0.96166	0.00204306	0.0155305
O00244	2.03351	2.18968e-05	0.000836642
O00264	2.71649	0.000143653	0.00245895
O00330	1.62985	0.00518327	0.0303479
O00411	1.88661	0.0066098	0.0364192
O00429	1.21703	0.00324797	0.0216273
O00483	1.87837	5.56976e-05	0.00138991
O00712	Inf	0.00322967	0.0215552
O00748	2.21756	0.00137828	0.0118436
O00763	4.15973	0.000103539	0.00202627
O00767	2.04146	0.00285391	0.0197618
O14548	1.5485	0.000345956	0.0045136
O14561	1.29339	0.00278788	0.0194304
O14639	1.26314	0.00363916	0.0235008
O14653	2.05513	0.000128653	0.00229584
O14678	3.63165	0.00256437	0.01831
O14734	2.47431	0.000449042	0.00542825
O14745	1.69959	3.37233e-05	0.00104652
O14756	2.18187	0.00963802	0.0476996
O14773	1.31642	0.00398261	0.0249896
O14818	1.22138	0.00185005	0.0145781
O14828	1.28231	0.0034838	0.0227956
O14832	3.27213	1.56043e-06	0.000213888
O14841	3.062	3.07707e-06	0.000303873
O14874	2.50149	2.28003e-05	0.000844741
O14896	2.30727	0.00861454	0.0440261
O14910	4.46282	0.000546585	0.00620467
O14966	3.40426	4.10998e-05	0.00118305
O14967	2.83805	0.00866335	0.0442403
O14975	2.91184	4.77602e-05	0.00127209
O15084	3.48687	7.25125e-05	0.00165643
O15091	1.55311	0.00187588	0.0146553
O15164	2.76402	0.0021823	0.0161837
O15173	1.40115	0.00083119	0.00834963
O15228	2.97144	0.00041207	0.00508077
O15229	3.96793	0.00206155	0.0155504
O15235	2.71377	0.00614712	0.034643
O15254	1.46717	0.00115169	0.0104929
O15260	1.38992	0.000277913	0.0038781
O15431	4.29405	4.87872e-05	0.0012864
O15488	5.03418	0.00281299	0.0195417
O15523	2.20551	0.000406504	0.00507915
O43157	3.77937	0.00118551	0.0106134
O43175	1.70958	0.00186073	0.0146015
O43181	1.12709	0.00231924	0.0169558
O43242	0.694436	0.00571577	0.0328171
O43312	2.72502	0.00220289	0.016272
O43347	Inf	0.00786163	0.0410275
O43488	1.5821	6.93058e-05	0.00159453
O43505	2.59657	0.00372031	0.0239046
O43598	2.09452	2.96322e-06	0.000300714
O43615	1.32182	0.00204812	0.0155401
O43674	1.43967	0.00139702	0.0119567
O43676	1.36325	0.00735093	0.0393449
O43678	1.32328	0.000432961	0.00526359
O43715	2.33314	0.00446468	0.0274509
O43741	2.79925	1.00549e-05	0.000556401
O43765	1.27561	0.00441069	0.027171
O43772	2.33197	7.71067e-05	0.00168924
O43795	1.15494	0.00115353	0.0104929
O43808	3.64599	0.00895561	0.045229
O43819	2.96149	0.000316629	0.00426088
O43824	2.62786	0.00170022	0.0137452
O43903	4.88208	0.000232028	0.00340042
O43920	1.52532	0.000780848	0.00791826
O43933	2.66525	0.00843757	0.043294
O60218	5.67889	0.00163504	0.0134556
O60220	2.02424	0.00246577	0.0178442
O60256	1.4338	0.000369758	0.00473748
O60313	1.33197	0.000130132	0.00230751
O60610	1.15147	0.000476844	0.00567878
O60656	6.29259	0.0049241	0.0292394
O60701	3.02617	0.000419061	0.00515317
O60704	2.7355	0.00103955	0.0097843
O60749	1.19116	2.67107e-05	0.000921806
O60762	1.10382	0.00353285	0.022976
O60763	1.09301	0.000405878	0.00507915
O60783	2.67338	6.28488e-05	0.00149417
O60784	1.18792	0.00118771	0.0106183
O60826	0.950675	0.00339737	0.0223669
O60888	1.50009	8.56339e-05	0.00181414
O75052	6.63493	0.000284889	0.00394116
O75110	Inf	0.000644822	0.00700358
O75122	1.28692	0.00241191	0.0174741
O75153	2.10959	1.51438e-05	0.000684563
O75170	2.67795	7.45878e-05	0.00166822
O75191	3.85104	4.41684e-07	0.000124796
O75208	1.68579	0.000734132	0.00766243
O75251	1.14487	0.00110947	0.0102618
O75306	1.18875	0.000149419	0.00251079
O75347	1.61331	0.00915554	0.0460214
O75356	3.34339	8.02208e-05	0.00173965
O75380	1.15575	0.00734006	0.0393447
O75387	3.68784	0.00258772	0.0184029
O75439	1.9167	5.06804e-07	0.000125122
O75452	3.19271	0.00120081	0.0106907
O75489	1.28798	0.00020181	0.003077
O75521	3.57149	1.9534e-06	0.000239331
O75554	1.79461	0.00472234	0.0284359
O75616	3.28363	0.000309587	0.00419301
O75629	2.36703	0.00119818	0.0106821
O75648	3.62556	0.000646688	0.00701198
O75663	0.927695	0.00275644	0.0192531
O75746	2.44457	6.35613e-07	0.000132965
O75874	1.97667	0.000563101	0.0063302
O75880	1.70881	2.74361e-05	0.000936769
O75882	1.35238	0.000476438	0.00567878
O75884	1.14336	0.0047892	0.0286771
O75891	2.8501	0.000305841	0.00416814
O75911	3.3047	2.0001e-07	8.55909e-05
O75936	3.78532	0.00535821	0.0312109
O75947	1.002	0.0027913	0.0194331
O75970	3.90173	0.000285613	0.00394268
O75976	1.31549	0.00340596	0.0224005
O76031	1.13776	0.00448422	0.0275184
O76054	2.66987	0.0001463	0.00247784
O94760	1.88212	0.00180478	0.01432
O94826	1.38793	0.000562358	0.0063302
O94903	0.9842	0.00851686	0.0435963
O94905	0.921207	0.00381566	0.0242502
O94929	3.58053	0.00490683	0.0291908
O94979	1.1063	1.46726e-05	0.000672741
O95081	2.39355	0.000613697	0.00671093
O95139	1.48286	0.00600807	0.0339852
O95154	1.95532	0.00143155	0.0121872
O95163	1.87855	0.000178403	0.00285593
O95210	2.37033	0.00015712	0.00259936
O95219	1.08657	0.000227215	0.00336282
O95236	2.58937	0.000538093	0.00614594
O95255	2.92293	0.000271048	0.00380712
O95298	3.56464	0.000903231	0.00883581
O95340	1.63841	0.00757436	0.0400493
O95342	2.71741	0.00187672	0.0146553
O95363	3.86378	2.67508e-06	0.000281497
O95396	1.86055	0.00593502	0.0337797
O95479	1.56361	0.00140156	0.0119796
O95486	2.77507	2.15938e-06	0.000251394
O95487	1.31102	0.00169378	0.0137104
O95497	3.3704	0.00429844	0.0266365
O95563	1.35755	0.00675689	0.0370388
O95671	1.58877	0.00346243	0.0227021
O95721	1.03415	0.00152092	0.0127332
O95757	2.45491	8.98628e-05	0.00185872
O95793	2.01226	1.07219e-05	0.000570734
O95816	1.87391	6.09363e-06	0.000427831
O95822	1.90428	0.00395846	0.0248624
O95831	1.02364	0.00551189	0.0318746
O95861	1.50211	0.00882758	0.0448648
O95870	1.57624	0.0033741	0.0222822
O95954	2.31119	0.00115407	0.0104929
O96000	1.21635	0.00172963	0.0138781
O96005	2.28178	4.03806e-07	0.000124796
O96007	2.42722	0.00117973	0.0105869
O96008	1.44078	0.000300634	0.00411464
O96033	2.159	0.00527165	0.0307905
P00167	2.80827	3.31017e-06	0.000305912
P00325	2.08829	0.00229037	0.0168022
P00352	2.97177	7.71219e-06	0.000482835
P00367	1.7778	0.000710537	0.00754955
P00374	2.77588	0.00639894	0.0355934
P00387	0.693769	0.00751258	0.0398018
P00439	2.34413	0.0073566	0.0393449
P00441	2.24616	0.00166514	0.0135813
P00480	3.35298	7.56572e-05	0.00166936
P00505	2.03627	0.00352284	0.0229575
P00533	1.52185	0.00767584	0.0403863
P00738	1.7904	0.00195242	0.0150363
P00918	1.47484	0.009321	0.046688
P00966	1.95679	0.00228545	0.0167852
P01019	1.64566	0.000227366	0.00336282
P02649	2.39686	3.21463e-07	0.000121381
P02654	1.40604	0.000282554	0.00392579
P02655	3.32122	7.64692e-09	1.63619e-05
P02656	2.58381	4.26601e-07	0.000124796
P02753	4.42633	5.93725e-05	0.00144909
P02771	Inf	0.00979797	0.048268
P02786	1.37507	0.00148196	0.0125003
P04040	2.08329	0.00101151	0.00961906
P04114	1.68261	2.94192e-05	0.000970706
P04150	1.48273	0.00750185	0.0398018
P04179	1.71372	0.00305017	0.0206748
P04350	3.12604	0.00518643	0.0303479
P04424	2.29655	3.86426e-05	0.00114417
P04792	1.76953	0.00298059	0.0203537
P04843	0.774019	0.000839334	0.00839203
P04844	0.865714	0.00654128	0.0361969
P05062	2.86736	2.47739e-05	0.00089844
P05089	2.60618	0.000139419	0.00241538
P05091	1.97069	0.00157542	0.0130485
P05141	1.60748	3.69002e-05	0.00111203
P05165	2.21024	2.42403e-06	0.000268273
P05166	2.78924	3.46583e-06	0.000308988
P05981	Inf	7.54307e-05	0.00166936
P06133	4.39497	0.000190258	0.00297145
P06213	1.64504	0.000436569	0.00529742
P06576	1.12543	0.00304071	0.0206671
P07099	4.4347	2.52989e-05	0.000899441
P07108	1.93135	0.000596965	0.00658405
P07148	3.32441	0.00109011	0.0101855
P07237	1.74362	5.0888e-05	0.00131831
P07306	3.48625	7.74762e-06	0.000482835
P07307	3.13178	9.46028e-06	0.000544981
P07327	2.58167	0.00168028	0.0136183
P07339	1.29267	0.00100141	0.00956556
P07900	0.986705	0.00476332	0.0285596
P07902	1.99363	8.40275e-05	0.00180392
P07947	1.59312	0.000122393	0.00223829
P07954	2.43581	5.90231e-07	0.000132965
P08034	2.56145	0.00139515	0.0119566
P08133	1.04239	0.000485895	0.00576518
P08236	1.25661	0.00942605	0.0469401
P08240	0.991611	6.98916e-05	0.00160226
P08319	2.4296	0.00514186	0.0302052
P08574	1.47508	0.00125639	0.0110628
P08603	0.953389	0.00749777	0.0398018
P08709	3.48073	0.00146983	0.0124504
P08833	4.29934	0.00573039	0.0328675
P09110	2.85749	9.00548e-05	0.00185872
P09417	2.09738	7.83769e-06	0.000483751
P09467	3.00601	0.00198026	0.0151505
P09496	1.42238	0.0016447	0.0135004
P09622	1.7131	0.000533295	0.00612872
P09669	2.88875	0.00304663	0.0206726
P0C024	Inf	0.00307726	0.0207926
P0C7P0	3.87051	0.000128928	0.00229584
P10109	2.15777	0.000325913	0.00434032
P10253	1.38811	0.00813738	0.0420932
P10398	1.36119	0.00261224	0.0185486
P10599	1.49286	0.00412438	0.0257283
P10606	1.04469	0.00143826	0.012228
P10619	1.71055	0.000270087	0.00380712
P10620	2.58223	2.61077e-05	0.00091079
P10632	2.54695	0.00208327	0.015677
P10635	2.69142	0.00197143	0.0151371
P10644	1.37109	0.00371149	0.0238718
P10768	1.18384	0.000950382	0.0092215
P10809	1.59826	2.66356e-05	0.000921806
P11021	1.64025	0.00014504	0.00246952
P11117	1.07889	0.00632461	0.0352759
P11168	2.78867	0.000325462	0.00434032
P11171	1.38711	0.00160768	0.0132814
P11172	1.45476	0.000178815	0.00285593
P11182	1.69044	1.08419e-05	0.000570734
P11310	2.12495	4.30783e-05	0.00122558
P11532	1.94117	8.5136e-05	0.00181182
P11586	1.28664	0.00265075	0.0187392
P11712	2.36871	0.00485274	0.0290035
P11766	2.16956	6.13187e-06	0.000427831
P11908	1.22068	0.00922661	0.0463062
P12074	1.84308	0.00516326	0.0302952
P12081	1.18199	0.00269751	0.0190039
P12235	1.65466	0.000120017	0.00220742
P12259	3.96146	2.76029e-06	0.000285779
P12694	1.34399	0.00456642	0.0277438
P13051	3.09781	4.52504e-05	0.00124427
P13073	1.27489	0.00122227	0.0108068
P13196	6.01613	3.96276e-06	0.000332457
P13667	1.85108	2.01338e-06	0.000239331
P13716	2.35186	0.000145011	0.00246952
P13798	1.67181	0.000100749	0.00198986
P13804	1.8334	1.08474e-05	0.000570734
P13861	1.67046	0.000114718	0.00215315
P13929	2.52611	0.00675598	0.0370388
P14314	0.895353	0.00235077	0.017109
P14324	2.42292	0.00218338	0.0161837
P14384	2.5761	0.00926946	0.0464849
P14550	1.65014	1.89927e-05	0.000796884
P14625	1.59746	2.5968e-05	0.00091079
P14920	3.87806	0.00186772	0.0146385
P14927	1.35455	2.15966e-05	0.000830865
P15090	2.28727	0.00253682	0.0181968
P15144	1.05465	0.00955334	0.0474268
P15735	2.6747	0.00231207	0.0169227
P15907	2.94391	4.84713e-07	0.000125122
P16083	1.74557	0.00142841	0.0121766
P16118	Inf	0.00367599	0.0236832
P16152	3.02455	0.000584583	0.00648148
P16219	2.02941	0.000139602	0.00241538
P16278	1.16845	0.00285984	0.0197816
P16284	1.31811	0.00302032	0.0205811
P16435	2.4061	6.51517e-08	4.64676e-05
P16455	1.68295	0.00101634	0.0096507
P16662	2.23622	0.00960415	0.0476054
P16671	6.39337	5.73879e-05	0.00141682
P16930	3.42532	0.000141322	0.00243707
P17174	1.9033	0.000198694	0.00307329
P17252	2.03853	5.60816e-05	0.00138991
P17516	3.60486	0.000858443	0.00847746
P17568	1.09549	0.000726506	0.00763751
P17612	1.29147	0.000756478	0.00780681
P17858	0.982076	0.000305417	0.00416814
P18827	4.49826	9.16083e-06	0.000544981
P19022	1.79779	2.10503e-05	0.000825275
P19224	3.75241	0.000154073	0.00256216
P19404	1.19966	0.00600045	0.0339852
P19793	3.06909	1.57255e-06	0.000213888
P19838	1.06505	0.00561975	0.0323526
P20073	0.843403	0.00310287	0.0208996
P20132	3.25157	0.00586768	0.0335393
P20338	1.18356	0.00235086	0.017109
P20711	6.35247	0.000160988	0.0026491
P20823	3.24522	0.00283708	0.0196878
P21397	3.19283	1.06398e-05	0.000570734
P21399	2.63896	3.38729e-06	0.00030624
P21439	5.51925	0.000725694	0.00763751
P21549	3.62204	0.00193237	0.0149394
P21695	3.32584	9.63303e-06	0.000544981
P21796	1.34364	5.13084e-05	0.00132268
P22033	2.20028	3.81718e-05	0.00113965
P22234	1.72914	7.3742e-05	0.00166697
P22307	2.27908	0.000199631	0.00307561
P22309	4.30063	0.00137296	0.0118315
P22310	2.6631	0.00401597	0.0251743
P22413	1.95464	0.00271025	0.0190549
P22570	2.21812	0.00179981	0.0142982
P22695	1.39766	0.000148209	0.00250356
P22760	3.72268	1.32968e-07	8.53523e-05
P22830	1.5688	0.000350637	0.00456539
P22897	1.38851	0.00759973	0.040107
P23141	3.4285	1.83647e-06	0.000239331
P23284	1.61061	0.000361316	0.00464793
P23378	3.05647	0.000312121	0.00421467
P23434	2.38836	3.52299e-06	0.000309781
P23526	1.77562	0.00597492	0.0339605
P23786	1.6103	4.28008e-05	0.00122558
P23919	1.34449	0.00656487	0.036265
P24462	8.10733	0.00205267	0.0155412
P24534	1.25972	0.0002517	0.00359036
P24539	0.921265	0.00679299	0.0371733
P24752	2.21797	6.58804e-06	0.000441358
P25325	2.40328	5.03945e-08	4.04353e-05
P25705	1.00051	0.00430318	0.0266365
P25786	1.07008	0.00471396	0.0284121
P25787	0.98929	0.00492069	0.0292394
P25788	1.13251	0.00181479	0.0143816
P26440	1.71381	0.000351662	0.00456946
P26640	0.874426	0.0011951	0.0106694
P26885	0.918047	0.00155144	0.0128947
P27144	2.20788	3.95248e-05	0.00115187
P27338	2.47561	0.000113207	0.00214359
P27487	1.99952	0.00257303	0.0183514
P27797	1.22478	0.000107313	0.0020624
P27824	1.09618	0.00079116	0.00799756
P27986	2.2955	0.000201357	0.003077
P28066	1.14627	0.00192362	0.0149127
P28070	1.22523	0.00316451	0.0212479
P28072	1.3025	0.00684581	0.0373985
P28288	2.03116	2.075e-05	0.000822185
P28332	2.66306	0.00160751	0.0132814
P28482	0.830505	0.0058431	0.0334286
P28845	3.10649	0.00617936	0.0347268
P29144	1.41286	6.74103e-05	0.00156212
P30038	2.21918	3.18568e-06	0.000305912
P30039	2.34779	0.000362045	0.00464793
P30040	1.57821	0.00029978	0.00411172
P30041	1.97511	4.47158e-07	0.000124796
P30043	1.78918	1.96531e-05	0.000803522
P30046	3.43272	0.000134685	0.00236213
P30047	2.9296	0.000529686	0.0061152
P30048	2.05418	6.55277e-06	0.000441358
P30084	2.87588	7.52896e-06	0.000482835
P30085	0.833261	0.0080611	0.0417629
P30086	2.2886	0.000105909	0.00205193
P30405	2.79514	0.0020616	0.0155504
P30519	1.14655	0.00154928	0.0128947
P30531	Inf	0.00167673	0.0136183
P30533	1.74496	0.000325652	0.00434032
P30566	1.36038	6.20558e-05	0.00148158
P30613	4.50669	6.42142e-07	0.000132965
P30837	2.36033	0.00064863	0.00702117
P31153	1.09784	0.00632537	0.0352759
P31327	3.14604	2.94004e-05	0.000970706
P31512	4.51312	0.00254847	0.0182371
P31689	1.27444	0.00125554	0.0110628
P31930	1.55494	5.9908e-06	0.000427831
P31937	1.7798	4.55854e-05	0.00124427
P31939	1.13401	0.00710077	0.0384315
P32119	1.14333	0.00380765	0.0242502
P32189	2.87052	1.03698e-06	0.000169821
P32754	2.78461	0.00254323	0.0182199
P32929	2.69742	0.00116143	0.010527
P33121	2.84454	0.000124352	0.00225484
P33897	1.40262	0.0051049	0.0300627
P34741	4.38717	0.00553888	0.0319731
P34896	2.15177	2.23679e-05	0.000839647
P34897	1.25662	0.00455048	0.027713
P34913	2.50313	0.00056084	0.00632695
P34932	0.93945	0.000975276	0.0093717
P35232	1.19999	0.00183372	0.0144999
P35241	1.02975	0.00831461	0.0427314
P35251	2.80626	0.000400616	0.00504226
P35270	1.49018	2.55021e-05	0.000899441
P35568	3.61049	0.00174819	0.0139747
P35613	1.04909	0.000695717	0.00744301
P35813	1.21387	0.000131699	0.00232887
P35914	1.83792	0.000116845	0.002174
P35998	1.02354	0.00117898	0.0105869
P36537	Inf	0.00248807	0.0179501
P36542	1.40209	0.00114629	0.0104666
P36776	1.98635	6.91139e-05	0.00159453
P36871	1.46101	0.00165263	0.0135309
P36957	1.24912	0.00497782	0.0294803
P37059	1.77881	0.00331288	0.0219231
P38117	2.57366	6.03094e-06	0.000427831
P38435	4.95976	2.303e-05	0.000844741
P38646	2.06819	3.86797e-05	0.00114417
P39656	1.05325	0.00328588	0.0217893
P40123	3.12372	0.000112829	0.00214275
P40189	2.03897	0.00603789	0.0340873
P40855	2.369	8.66454e-07	0.000158909
P40925	1.8365	0.000223641	0.00332304
P40926	1.54353	0.000334608	0.00441037
P40939	1.83091	1.82607e-07	8.55909e-05
P41214	1.81872	0.00309212	0.0208491
P41235	3.48577	2.34395e-08	3.00917e-05
P41567	2.89648	5.018e-05	0.00130937
P42126	1.92969	0.0001252	0.00225747
P42330	4.08744	0.000699214	0.00745557
P42357	4.66108	0.000650905	0.00702228
P42704	0.994338	0.00671783	0.0369827
P42765	2.39209	3.02536e-05	0.000980799
P42858	1.74405	0.0014144	0.0120731
P43155	2.28195	1.96328e-06	0.000239331
P43307	1.39692	0.000220438	0.00329573
P45954	2.90854	5.25161e-05	0.00134429
P45974	0.909943	0.00678306	0.0371506
P45984	1.59851	0.00211168	0.0158248
P46019	2.0084	1.18481e-05	0.00059884
P46782	0.880425	0.00624422	0.0349382
P46934	1.96747	0.000718128	0.00759417
P46952	2.28111	0.00077661	0.00788775
P47897	0.784923	0.00293798	0.0201484
P47985	1.26253	0.000309625	0.00419301
P47989	2.58221	0.00241145	0.0174741
P48047	1.38115	0.00476513	0.0285596
P48200	1.84764	0.00635032	0.0353536
P48449	2.29185	0.00600266	0.0339852
P48506	1.46201	0.00167078	0.0135929
P48507	1.68811	1.89941e-05	0.000796884
P48728	4.51033	0.000283696	0.00393314
P49137	1.55716	0.00776526	0.0406303
P49189	1.77893	2.38511e-06	0.000268273
P49257	1.26515	1.36246e-06	0.000194348
P49326	2.94905	0.00011405	0.00215206
P49327	2.86148	5.38194e-05	0.00136548
P49411	1.00766	0.00588628	0.0336157
P49419	2.31891	0.000201673	0.003077
P49441	4.05326	0.000270726	0.00380712
P49448	5.51527	0.00019552	0.00304496
P49588	1.07875	0.00324516	0.0216273
P49593	1.03378	0.00991265	0.0487207
P49638	3.107	0.000341125	0.00447787
P49720	1.27811	0.0018907	0.0147108
P49748	1.2	0.000117414	0.00217557
P49755	0.980511	0.0005242	0.00606277
P49773	2.32447	4.77267e-05	0.00127209
P49789	4.03766	0.00805819	0.0417629
P49914	2.5908	7.64401e-06	0.000482835
P50053	2.95219	1.29238e-06	0.000192926
P50135	2.36905	0.00512468	0.0301515
P50225	2.52027	3.96577e-05	0.00115187
P50336	1.66035	0.000390039	0.00496758
P50440	3.62026	1.28754e-09	8.26473e-06
P50502	Inf	0.00733025	0.0393419
P50542	1.62826	0.00573991	0.0328675
P50747	2.54289	0.00972063	0.047964
P51397	2.97464	0.00698635	0.0380691
P51398	1.54617	0.000894283	0.00879082
P51452	0.964689	0.0003441	0.00449853
P51570	3.90062	0.000932046	0.00906486
P51580	1.77837	6.04895e-05	0.00146067
P51589	3.22334	0.00889369	0.0450581
P51648	2.18096	0.000167492	0.00272186
P51649	2.97311	3.27731e-06	0.000305912
P51654	Inf	0.00110246	0.0102265
P51687	2.51511	0.002948	0.0201955
P51690	3.43676	3.39672e-05	0.00104825
P51812	1.28682	0.00347239	0.0227442
P51857	3.28472	0.00821723	0.0424689
P51970	1.01691	0.00211746	0.0158415
P52735	1.75093	1.2854e-06	0.000192926
P52815	1.5606	0.00516845	0.0302979
P52895	3.64751	0.000204332	0.00309341
P53007	2.15254	4.41549e-07	0.000124796
P53370	4.12217	0.00296654	0.0203009
P53597	2.00173	0.000121101	0.00222099
P53602	2.04068	0.000312539	0.00421467
P53677	5.24437	0.000129116	0.00229584
P53985	2.32902	6.54087e-05	0.00153794
P54136	1.04353	0.00288279	0.0198761
P54619	1.39528	5.09333e-05	0.00131831
P54646	5.22716	0.00939747	0.0468705
P54727	0.908355	0.00467764	0.0282501
P54855	3.46436	0.000624285	0.00681511
P54868	3.52212	1.28734e-06	0.000192926
P54920	0.892509	0.00279624	0.0194464
P55036	1.24067	0.00530815	0.0309473
P55061	1.0743	0.0059784	0.0339605
P55072	0.811201	0.00846104	0.0433797
P55084	1.59848	5.68899e-06	0.000414973
P55145	1.26877	0.0097525	0.0480809
P55157	3.39949	8.89096e-07	0.000158909
P55196	1.10907	0.0018899	0.0147108
P55263	1.45454	0.000127205	0.0022872
P55735	1.09406	0.00204146	0.0155305
P55789	1.9051	0.000361784	0.00464793
P55899	2.59551	0.00050384	0.0059006
P55957	1.65419	5.47431e-06	0.000403903
P56378	3.37099	0.000103515	0.00202627
P56385	1.27677	0.0018384	0.014515
P56556	1.72535	0.000234096	0.00341515
P56589	3.11804	0.00146469	0.0124363
P56937	2.70879	0.00103604	0.00977162
P57105	1.78171	7.38526e-05	0.00166697
P57764	1.11439	0.00155283	0.0128947
P57772	1.00851	0.0045685	0.0277438
P60891	1.75841	8.37039e-05	0.00180301
P60900	1.24321	0.000906275	0.008841
P60983	0.892968	0.00882535	0.0448648
P61011	1.01916	0.00547647	0.031727
P61457	2.34546	0.00472696	0.0284371
P61604	1.95364	0.000601123	0.00661854
P61803	0.986318	0.00658291	0.0363021
P61966	1.38473	0.00427924	0.0266167
P62072	1.87377	0.00100397	0.00957575
P62195	0.960756	0.00481045	0.0287775
P62241	0.940426	0.00404156	0.02531
P62263	0.797056	0.00739204	0.039433
P62760	1.89424	0.00326956	0.021726
P62829	1.0857	0.00746958	0.0397573
P62913	1.02164	0.00252257	0.0181529
P68036	0.879245	0.00380376	0.0242502
P78330	3.63485	0.000179954	0.00285923
P78362	1.94851	0.00656107	0.036265
P78417	1.59571	0.000250372	0.00357937
P78549	2.35432	0.000651281	0.00702228
P80404	2.00283	0.0046409	0.0281303
P82650	1.70873	2.03826e-05	0.000822185
P82663	2.22289	0.000248976	0.00357533
P82664	1.80632	0.00132898	0.011528
P82673	1.50899	0.000199802	0.00307561
P82675	1.40489	0.00110231	0.0102265
P82909	1.13743	0.00095811	0.00926221
P82912	2.1245	0.000724085	0.00763751
P82914	1.42838	0.0039323	0.0247708
P82921	1.43073	0.00288919	0.0198989
P82930	1.18076	0.00451413	0.0276021
P82933	1.4045	0.00255927	0.0182939
P82980	2.52598	0.00137502	0.0118315
P83111	1.71816	0.000104463	0.00203383
Q00013	1.30123	0.00570871	0.0328059
Q00266	2.36959	0.00027035	0.00380712
Q00325	1.15284	0.00165602	0.0135414
Q00341	1.26079	4.56296e-05	0.00124427
Q00688	1.2417	0.000220777	0.00329573
Q00796	2.30779	0.000408002	0.00507915
Q00G26	Inf	0.00624848	0.0349382
Q01082	1.12488	4.57466e-05	0.00124427
Q01433	1.58479	0.00149657	0.0125904
Q01581	2.58636	9.49019e-05	0.00192013
Q01814	8.27309	0.000323951	0.00434032
Q02252	2.26894	0.00102977	0.00974944
Q02318	3.21346	1.41476e-05	0.000667744
Q02338	2.81762	2.50453e-05	0.000899441
Q03154	2.88945	7.59391e-05	0.00166936
Q03426	1.88051	0.000544177	0.00620439
Q04446	1.39712	8.81557e-06	0.000533841
Q04828	4.23641	0.000238742	0.00346716
Q06323	1.00546	0.00276237	0.0192735
Q06520	3.38003	2.99824e-06	0.000300714
Q06830	1.23986	0.00100652	0.00958579
Q07021	0.922265	0.00486904	0.0290413
Q07065	1.19454	0.00205553	0.0155412
Q07820	Inf	0.00395268	0.0248504
Q07954	0.936135	0.00919279	0.0461726
Q08257	2.05345	0.000116046	0.0021654
Q08426	2.62337	0.00161863	0.0133376
Q08830	2.7006	0.000733434	0.00766243
Q08AH1	6.98268	0.000332241	0.00438818
Q08AH3	2.3326	0.00446192	0.0274509
Q0VDG4	1.71601	0.00147023	0.0124504
Q0VF96	2.04504	0.00109387	0.0102023
Q10567	1.01837	0.00200484	0.0153021
Q10713	1.69078	1.96355e-05	0.000803522
Q12797	1.26471	0.00325444	0.0216479
Q12857	3.27264	0.00315294	0.0211924
Q12882	2.20602	8.8826e-05	0.00185121
Q12904	1.05176	0.00884962	0.0449412
Q12907	1.83814	9.11715e-05	0.00186974
Q12931	1.33123	0.00247084	0.0178607
Q12962	4.29175	0.00797666	0.0414257
Q12983	Inf	0.00362373	0.0234496
Q13011	2.23288	1.6106e-08	2.58461e-05
Q13085	2.30378	5.59814e-05	0.00138991
Q13131	1.09901	0.00213591	0.0159423
Q13217	1.22008	0.00270004	0.0190039
Q13228	2.82682	0.0020781	0.0156565
Q13310	1.23576	1.93098e-05	0.000803522
Q13405	1.06198	0.00164069	0.0134847
Q13423	2.0675	1.04929e-05	0.000570734
Q13438	2.47403	0.000171585	0.00278132
Q13451	1.49226	0.000568036	0.00636339
Q13501	2.9989	0.000488256	0.0057825
Q13505	1.04006	0.0022523	0.0165607
Q13546	1.24811	0.00751515	0.0398018
Q13572	3.7294	0.000109205	0.00208626
Q13576	2.52803	1.98852e-06	0.000239331
Q13586	1.0241	0.00039985	0.00504226
Q13596	0.826077	0.00716431	0.0386776
Q13608	3.79445	0.00039973	0.00504226
Q13724	0.884693	0.00754377	0.0399204
Q13740	1.47317	0.000125055	0.00225747
Q13813	0.945018	9.54232e-05	0.00192013
Q13825	2.98124	3.95069e-05	0.00115187
Q13884	1.47551	0.000840948	0.00839509
Q13885	1.86867	0.00702052	0.0381581
Q13907	2.38494	0.00185379	0.0145781
Q14012	2.20911	1.2274e-05	0.000615522
Q14032	4.03134	2.16162e-05	0.000830865
Q14117	3.10795	3.07682e-05	0.000988399
Q14165	1.16713	0.00149283	0.0125754
Q14197	1.60248	0.000835184	0.00837663
Q14353	3.61422	1.99972e-07	8.55909e-05
Q14376	1.59825	0.00130487	0.0113342
Q14397	3.59599	2.06753e-05	0.000822185
Q14449	4.73936	0.00125482	0.0110628
Q14554	1.46996	6.38114e-05	0.0015059
Q14568	3.07272	0.00129079	0.0112882
Q14571	2.22902	4.97967e-06	0.00038053
Q14677	1.07811	0.000410294	0.00507915
Q14678	4.14417	4.79318e-06	0.000377201
Q14697	0.759675	0.00204444	0.0155305
Q14739	3.17276	0.000727396	0.00763751
Q14914	2.65298	0.000849446	0.00842751
Q15005	0.707884	0.00935957	0.0467178
Q15031	2.21047	4.3359e-05	0.00122608
Q15043	1.58327	0.00589966	0.0336621
Q15067	2.10149	0.000740581	0.00769274
Q15084	1.34369	0.000243931	0.00352656
Q15119	3.34119	0.00538867	0.0313598
Q15125	Inf	0.00165225	0.0135309
Q15126	1.49494	0.000155787	0.00258397
Q15155	3.99654	0.00737644	0.0393922
Q15185	1.16961	0.00887526	0.0450002
Q15274	3.62649	3.30083e-05	0.00104009
Q15382	1.49116	0.00467537	0.0282501
Q15390	Inf	0.00197832	0.0151505
Q15392	3.26393	1.59941e-06	0.000213888
Q15436	1.12928	0.000409212	0.00507915
Q15477	1.56751	0.000572184	0.00637647
Q15493	3.38599	0.000966075	0.00929721
Q15555	1.44397	0.000138965	0.00241538
Q15738	2.2745	8.44601e-06	0.000516333
Q15773	1.67024	0.00949872	0.0471922
Q15800	3.56722	0.000508296	0.00593227
Q15811	2.73798	9.76365e-06	0.000544981
Q15813	1.69402	0.000586951	0.00649593
Q15848	2.05082	0.00711354	0.0384412
Q15907	0.843894	0.0054651	0.0316897
Q16134	1.76517	0.000490399	0.00579719
Q16222	2.08071	0.00056602	0.00635189
Q16595	1.24559	0.00190479	0.0147846
Q16625	1.08867	0.00317256	0.021276
Q16698	2.5141	7.40347e-06	0.000480029
Q16706	2.32444	3.19572e-06	0.000305912
Q16718	1.15864	3.78777e-05	0.00113615
Q16740	1.94439	0.000293001	0.00402736
Q16762	2.19888	3.82541e-06	0.000327404
Q16773	2.08527	0.00499251	0.0295363
Q16775	2.43923	0.000867404	0.00853967
Q16822	2.30991	0.000492285	0.00580879
Q16836	2.83691	0.000237564	0.00345788
Q16850	1.82701	0.000825288	0.00831636
Q16851	1.88491	2.29438e-05	0.000844741
Q17RN3	Inf	0.00014572	0.00247454
Q2M3G4	Inf	2.59105e-06	0.000277199
Q2PPJ7	2.67003	9.73499e-06	0.000544981
Q2T9J0	Inf	0.00374677	0.0240265
Q2TB90	3.56879	0.000420823	0.0051588
Q32P28	1.16933	0.00640746	0.03561
Q3LXA3	1.97479	0.00233294	0.0170172
Q3ZCQ8	1.86424	4.82452e-05	0.00127969
Q49A26	1.05021	0.00783601	0.040927
Q4G0N4	2.23592	4.31503e-05	0.00122558
Q4VC31	1.58362	0.000445242	0.00539247
Q53GQ0	0.733585	0.00739637	0.039433
Q53H12	1.80036	3.50437e-05	0.00106106
Q53H82	1.28843	0.00166096	0.0135645
Q53H96	1.51365	0.00109509	0.0102023
Q53LP3	2.98346	0.00115881	0.010521
Q53S33	1.74921	0.00701858	0.0381581
Q53SF7	1.7568	0.00253718	0.0181968
Q53T59	1.10923	0.00616834	0.0347268
Q562E7	1.57563	0.000530713	0.00611606
Q5BKU9	3.43891	0.000898188	0.0088157
Q5EBL8	1.66773	0.00111506	0.0102987
Q5HYK3	2.26419	4.75925e-06	0.000377201
Q5JPH6	1.87383	0.00945055	0.0470256
Q5JTJ3	1.80497	0.00185396	0.0145781
Q5JTZ9	1.19009	0.00514321	0.0302052
Q5K4L6	2.44281	0.000535123	0.00613385
Q5R372	4.59651	0.00305484	0.0206846
Q5R3I4	2.62712	1.35812e-05	0.00065649
Q5SRE7	2.33549	0.00560137	0.0323047
Q5SRH9	3.96311	0.00225036	0.0165607
Q5SWX8	1.3297	0.00385609	0.0244391
Q5T013	1.56324	0.00813798	0.0420932
Q5T2W1	5.2152	7.5264e-07	0.000150975
Q5T440	2.26849	2.37354e-05	0.000865666
Q5T6J7	3.04407	0.00271757	0.0190854
Q5T8D3	1.70683	0.000516754	0.00599827
Q5TAQ9	1.76673	0.00151001	0.0126869
Q5TC12	2.01323	0.00195362	0.0150363
Q5TDH0	1.77235	0.000178946	0.00285593
Q5TEU4	3.53608	0.00189673	0.0147398
Q5TFE4	1.32915	0.000746515	0.00772884
Q5U5X0	2.08705	0.000177127	0.00285593
Q5U651	Inf	0.000165377	0.0026984
Q5VT66	3.72077	6.34689e-05	0.00150335
Q5VWJ9	2.24339	6.07557e-05	0.00146067
Q5VWP3	Inf	0.00474596	0.0285246
Q5VWZ2	1.95015	4.81859e-06	0.000377201
Q5VYK3	0.924904	0.00652718	0.0361501
Q5W0V3	1.33582	0.00875561	0.0445696
Q5XKP0	1.13196	0.00892266	0.0451692
Q5XPI4	2.69874	0.00934172	0.0467178
Q629K1	3.38933	0.00151807	0.0127332
Q63HM1	4.1735	3.30562e-05	0.00104009
Q66PJ3	2.33543	0.00367673	0.0236832
Q68CK6	3.45775	2.26475e-05	0.000844741
Q6DN90	4.14516	4.40991e-05	0.00123612
Q6EMK4	2.21823	0.00133235	0.0115416
Q6GQQ9	2.13033	0.000548482	0.00620936
Q6ICB0	Inf	0.00117624	0.0105869
Q6IPR1	7.33726	5.37872e-06	0.000401465
Q6JQN1	1.80279	0.000663154	0.00713029
Q6KCM7	4.34943	0.000504662	0.0059006
Q6L8Q7	1.42146	0.000247179	0.00355749
Q6NUM9	2.28957	0.000162046	0.00265351
Q6NUN0	3.16696	0.00020055	0.003077
Q6NVY1	2.02183	0.000547101	0.00620467
Q6P1A2	1.8571	0.000739319	0.00769274
Q6P1L8	1.79981	0.00970358	0.0479502
Q6P1Q0	7.186	0.000914441	0.00890712
Q6P1X6	3.19824	0.000161188	0.0026491
Q6P4F2	1.99757	0.00723723	0.0390057
Q6P587	2.1648	6.60078e-06	0.000441358
Q6PI48	1.75073	3.37482e-05	0.00104652
Q6PKC3	Inf	0.000149118	0.00251079
Q6QNY1	2.99596	0.000207609	0.00312827
Q6UW02	1.09207	0.00873027	0.0445112
Q6UW68	1.30674	0.00357081	0.023176
Q6UWM9	3.8358	0.000114325	0.00215206
Q6UWP2	3.78956	0.00541928	0.0315094
Q6UWW8	3.74366	0.000213033	0.00319679
Q6UX53	1.66585	0.00258885	0.0184029
Q6UXV4	1.83022	0.000183412	0.00289269
Q6XQN6	2.22108	0.00127992	0.0112391
Q6XR72	3.71	0.000142241	0.0024413
Q6YN16	2.75145	2.9593e-08	3.16596e-05
Q6ZT12	4.6677	0.00379469	0.0242502
Q6ZVX9	3.89473	0.000421127	0.0051588
Q709F0	2.45826	0.00297811	0.0203537
Q70E73	1.31638	0.00269349	0.0189995
Q71RC2	1.47358	0.00135919	0.0117424
Q765P7	5.11852	0.00027625	0.00386329
Q7KZF4	1.32913	1.50109e-05	0.000683371
Q7L0Y3	1.20422	0.00793282	0.0412983
Q7L592	2.72798	0.00015136	0.00253676
Q7L5Y1	2.23839	2.14052e-05	0.000830865
Q7Z3D6	1.78415	0.000290025	0.003995
Q7Z3K3	3.55488	0.000282518	0.00392579
Q7Z478	2.22066	0.00319639	0.0213948
Q7Z4G1	0.928235	0.00760402	0.040107
Q7Z4W1	3.11142	0.000963607	0.00929721
Q7Z6B0	6.59827	0.00634781	0.0353536
Q7Z7H8	1.94045	0.00736146	0.0393449
Q7Z7K0	2.76825	0.00205422	0.0155412
Q7Z7K6	2.44613	5.46975e-05	0.00137401
Q86SX6	1.9581	0.000187345	0.00294026
Q86TG7	4.59945	0.00219023	0.0162158
Q86TI2	0.951568	0.00658084	0.0363021
Q86TX2	2.9572	1.66571e-07	8.55909e-05
Q86UB9	3.7393	7.33205e-05	0.00166697
Q86UE4	1.27631	0.00213955	0.0159509
Q86UN3	Inf	0.00509155	0.0300116
Q86UY8	2.29899	0.00851016	0.0435963
Q86VR2	1.39399	0.00390529	0.024649
Q86VX2	1.32507	0.00381317	0.0242502
Q86WA6	2.39194	2.94887e-05	0.000970706
Q86WR0	1.91455	0.00317532	0.021276
Q86WU2	3.27424	8.95077e-05	0.00185872
Q86X27	7.45298	0.00211277	0.0158248
Q86X76	1.52976	0.00126946	0.0111626
Q86X83	1.28736	0.000380669	0.00485788
Q86Y39	1.57657	0.00829191	0.0426905
Q86YB7	2.27348	0.00432574	0.0266733
Q86YB8	5.89724	6.07571e-05	0.00146067
Q86YH6	5.3246	0.00380221	0.0242502
Q8IUX1	Inf	0.00838546	0.043061
Q8IVH4	1.4004	0.00385679	0.0244391
Q8IVM0	1.31729	0.00239733	0.0174078
Q8IVS2	2.71034	0.00111864	0.0103169
Q8IVS8	2.73575	0.000123433	0.00224452
Q8IWB9	4.37055	2.52536e-05	0.000899441
Q8IWE2	1.44411	0.00307299	0.0207856
Q8IWL3	2.28366	0.00192678	0.0149192
Q8IWW8	3.1808	0.000771177	0.00785744
Q8IXI1	1.51176	0.000731401	0.00765883
Q8IXJ6	2.66404	2.84504e-05	0.000955714
Q8IXS6	2.20568	0.00229802	0.016839
Q8IY26	4.01985	0.00750385	0.0398018
Q8IY95	2.54934	0.0036388	0.0235008
Q8IYB8	1.38962	0.00732613	0.0393419
Q8IZA0	2.51624	0.000423439	0.00517725
Q8IZV5	2.99486	0.00338693	0.022344
Q8N0X4	2.6023	1.07988e-05	0.000570734
Q8N122	3.01357	0.00449142	0.0275362
Q8N139	4.33203	0.00183423	0.0144999
Q8N159	3.74802	0.00344554	0.0226144
Q8N1I0	3.40785	1.55112e-05	0.000691433
Q8N2G8	2.35733	0.00034305	0.00449395
Q8N3R9	2.62334	0.000728176	0.00763751
Q8N465	5.88238	4.67396e-05	0.00125738
Q8N490	2.04627	0.000514743	0.00599662
Q8N4Q1	2.23442	0.000533721	0.00612872
Q8N511	2.60122	0.00674696	0.0370388
Q8N573	1.54046	0.00284223	0.0197023
Q8N5G0	1.94831	0.000233458	0.00341359
Q8N5K1	1.53484	4.38136e-05	0.00123351
Q8N5L8	3.69841	5.29054e-05	0.00134762
Q8N5M1	2.76311	5.47977e-05	0.00137401
Q8N5V2	3.46977	0.000711556	0.00754955
Q8N8N7	2.0418	1.34705e-05	0.00065649
Q8N9L9	2.56369	0.00257888	0.0183727
Q8NBJ7	0.838296	0.00172879	0.0138781
Q8NBQ5	2.05993	0.00074424	0.00771773
Q8NBX0	2.08851	3.32168e-05	0.00104009
Q8NC06	Inf	0.00730371	0.0392651
Q8NCW5	1.75991	0.000460256	0.00554293
Q8NE62	2.67462	8.85959e-05	0.00185121
Q8NET6	Inf	0.00120941	0.0107375
Q8NFQ8	2.0757	1.45938e-05	0.000672741
Q8NFU3	1.66518	0.00734303	0.0393447
Q8NFX7	5.25224	0.00053699	0.00614428
Q8NHH9	2.03241	4.56023e-05	0.00124427
Q8NI22	1.44217	0.000122796	0.00223929
Q8NI60	3.17124	1.85528e-05	0.000794769
Q8TAE8	1.73159	0.00352671	0.0229594
Q8TB37	1.61943	0.00421977	0.0262723
Q8TB40	Inf	0.00104428	0.00981202
Q8TB45	2.25815	4.97654e-05	0.00130385
Q8TC07	1.441	0.00212291	0.0158637
Q8TC12	1.67907	0.000230409	0.00339115
Q8TCC3	3.21768	0.00796002	0.0414063
Q8TCG2	2.29196	0.00185548	0.0145781
Q8TCZ2	2.38322	0.000999322	0.00955983
Q8TD22	4.45346	0.000377719	0.00482984
Q8TEA1	4.27775	0.000182106	0.00287916
Q8TEB1	2.22762	0.00113169	0.0103628
Q8TEH3	Inf	0.00174042	0.0139298
Q8TER5	3.37085	0.00139224	0.0119476
Q8WTS6	4.71378	6.67929e-06	0.000442004
Q8WTV0	3.46071	3.33601e-06	0.000305912
Q8WUD6	4.34063	0.00520742	0.030443
Q8WUH6	2.10895	3.98804e-06	0.000332457
Q8WUN7	3.69586	0.000764702	0.00782874
Q8WUY1	1.98414	2.54683e-05	0.000899441
Q8WW59	2.40889	3.14865e-05	0.00100303
Q8WWC4	1.37966	0.000804529	0.00811992
Q8WWY3	0.760498	0.00948481	0.0471596
Q8WZA9	1.67871	6.20885e-05	0.00148158
Q92506	2.20466	0.00777287	0.0406303
Q92530	1.24967	0.00339444	0.0223669
Q92552	1.5738	2.06756e-05	0.000822185
Q92575	0.932272	0.00935421	0.0467178
Q92604	2.16365	0.000136099	0.00237397
Q92609	1.44719	0.00273871	0.019171
Q92616	1.19666	0.000852581	0.00843254
Q92665	2.10307	6.64577e-05	0.00155124
Q92667	2.14105	1.18079e-05	0.00059884
Q92696	1.21175	0.00112607	0.0103535
Q92734	1.43304	9.34641e-05	0.00189856
Q92786	3.71686	0.00129619	0.0113094
Q92887	4.1776	4.9609e-06	0.00038053
Q92890	1.47046	0.000272689	0.00382181
Q92954	6.07068	0.00711452	0.0384412
Q93088	3.54712	0.00172289	0.0138587
Q93096	1.86219	0.00387386	0.024523
Q93099	2.71611	2.84994e-05	0.000955714
Q969H8	0.952441	0.00467344	0.0282501
Q969I3	2.74065	0.000498142	0.0058671
Q969M1	5.80071	0.000335388	0.00441159
Q969P0	1.4538	0.00769267	0.0404174
Q969S9	4.48738	0.00024091	0.00349075
Q969V3	1.05546	0.000360904	0.00464793
Q969X5	1.27098	0.00327435	0.0217354
Q969Y2	4.83783	0.00311984	0.0209919
Q969Z3	3.20747	1.85697e-05	0.000794769
Q96A33	1.52636	0.000454935	0.00548915
Q96A35	0.989604	0.00868221	0.0443014
Q96AB3	1.93054	6.06086e-05	0.00146067
Q96AG4	1.67037	0.00354369	0.0230232
Q96AP7	Inf	0.00488706	0.0291002
Q96BR1	3.11183	0.000516118	0.00599827
Q96BR5	1.70938	0.00758426	0.0400686
Q96C11	1.63558	0.00699967	0.0381093
Q96C23	1.7899	1.05824e-06	0.000169821
Q96CM8	2.86891	0.000108605	0.002081
Q96CN7	2.5982	1.95945e-06	0.000239331
Q96CS3	1.89976	0.000165628	0.0026984
Q96DC8	2.96307	3.01557e-05	0.000980799
Q96DE0	1.05467	0.00308227	0.0208045
Q96DG6	2.53313	0.00262449	0.018615
Q96DX5	6.01611	0.0035227	0.0229575
Q96EK6	1.5863	0.000393446	0.00500105
Q96EK9	2.27973	0.00336959	0.0222754
Q96EM0	4.6953	0.00174014	0.0139298
Q96EV8	2.28011	0.00193787	0.0149509
Q96EY1	1.26899	0.00134491	0.0116348
Q96EY7	1.69837	0.0010364	0.00977162
Q96EY8	2.69877	2.10851e-05	0.000825275
Q96F10	3.88039	0.000184169	0.0028975
Q96FC7	Inf	0.000762372	0.00781761
Q96FV2	1.73827	0.00447059	0.027461
Q96FZ7	1.23996	0.00273359	0.019156
Q96G23	2.6425	0.000188426	0.00295001
Q96GA7	1.86041	0.00372405	0.0239047
Q96GC9	3.83884	0.00116274	0.010527
Q96GD0	2.83611	8.85165e-05	0.00185121
Q96GE6	Inf	0.00286331	0.0197843
Q96GK7	3.26344	0.000198529	0.00307329
Q96GW9	3.10963	4.65566e-05	0.00125738
Q96HD1	2.16479	0.000851469	0.00843254
Q96HJ9	Inf	0.00377716	0.024173
Q96HR9	2.55575	0.000106771	0.00205815
Q96HY7	2.70429	0.00391717	0.0246997
Q96I15	2.64521	0.000521359	0.0060408
Q96I23	Inf	0.00790917	0.0412305
Q96I51	2.56009	1.42894e-05	0.000669517
Q96I99	1.74683	1.54864e-05	0.000691433
Q96IF1	Inf	0.00529938	0.0309243
Q96IJ6	1.3956	0.000686132	0.00735272
Q96IU4	1.75144	0.000180444	0.00285992
Q96IW7	Inf	0.00011889	0.00219297
Q96J02	1.54813	0.00766962	0.0403863
Q96JE7	5.16704	5.28886e-06	0.000399402
Q96JQ2	1.91481	0.000141615	0.00243707
Q96LJ7	1.99553	0.00171959	0.0138495
Q96LZ7	2.37356	0.00121929	0.0108055
Q96M27	1.15554	0.000864715	0.00852627
Q96M96	2.0845	0.00602948	0.0340698
Q96NA2	2.76303	0.00494192	0.0293181
Q96NU7	3.56031	0.000471392	0.00563476
Q96P47	1.89281	0.00549382	0.0317987
Q96PC5	1.13596	0.00544576	0.0316061
Q96PU8	0.97733	0.00430103	0.0266365
Q96Q06	4.05071	0.00452797	0.0276021
Q96R06	3.89961	0.00456643	0.0277438
Q96RL7	1.81056	0.00506439	0.0299064
Q96RQ3	1.91584	5.82211e-05	0.00143188
Q96S66	1.48034	0.00959226	0.0475832
Q96TC7	1.26548	0.000230196	0.00339115
Q99436	1.39576	0.00188586	0.0147088
Q99447	2.33011	6.67253e-05	0.00155185
Q99489	Inf	0.000578279	0.00643323
Q99541	3.61318	0.00166814	0.0135886
Q99595	3.3978	7.91463e-05	0.00172217
Q99611	2.09954	2.04732e-05	0.000822185
Q99623	1.03018	0.006218	0.0348588
Q99624	4.199	0.000674148	0.00723638
Q99685	1.71342	0.000408395	0.00507915
Q99707	4.31771	0.00103668	0.00977162
Q99714	1.63895	0.00040481	0.00507915
Q99720	2.16944	0.000556517	0.00628923
Q99735	2.02968	1.59531e-05	0.000706228
Q99757	1.75233	1.37046e-05	0.00065649
Q99766	1.75025	0.000132069	0.00232899
Q99807	3.41161	1.8936e-05	0.000796884
Q9BPW8	2.4482	9.34738e-06	0.000544981
Q9BQ95	2.56144	0.00013448	0.00236213
Q9BQE3	2.96465	0.000357811	0.00463998
Q9BQG2	3.02714	3.4835e-05	0.00105974
Q9BQS8	1.7399	0.000329571	0.00437091
Q9BRF8	1.41352	0.00193405	0.0149394
Q9BRJ2	1.14502	0.00899268	0.0453449
Q9BRP8	1.30815	0.00897016	0.0452669
Q9BRQ8	2.53722	0.000317402	0.00426235
Q9BRT2	1.88953	0.000773096	0.0078645
Q9BRT3	0.913117	0.00467828	0.0282501
Q9BRX2	2.07408	0.00112729	0.0103535
Q9BRX8	3.04066	7.58163e-05	0.00166936
Q9BS26	0.963587	0.00388377	0.0245615
Q9BSD7	1.07579	0.00573504	0.0328675
Q9BSE5	3.76065	9.03987e-07	0.000158909
Q9BSH4	2.70241	7.77558e-05	0.00169767
Q9BSH5	2.4766	1.26679e-05	0.000630352
Q9BT30	4.85975	0.000584635	0.00648148
Q9BTE1	Inf	0.0071001	0.0384315
Q9BTY7	1.58736	0.000412382	0.00508077
Q9BTZ2	2.83165	0.00083758	0.00838756
Q9BU02	2.56368	0.00429102	0.0266365
Q9BU61	1.73222	0.00114188	0.0104412
Q9BUE6	3.67887	0.00237879	0.0172927
Q9BUK6	1.67581	0.00651341	0.0361362
Q9BUN8	1.72894	0.00497844	0.0294803
Q9BUP3	1.40277	0.000396654	0.00502193
Q9BUT1	1.36002	9.76899e-05	0.00194743
Q9BUV8	2.77882	0.00178853	0.0142439
Q9BV10	1.48912	0.0098604	0.0485011
Q9BV23	2.44602	0.000152056	0.0025399
Q9BV44	1.51618	0.0056084	0.0323162
Q9BV57	2.18613	0.00013584	0.00237397
Q9BV79	1.63237	0.00197598	0.0151505
Q9BVC4	1.71119	0.000698953	0.00745557
Q9BVJ7	1.29612	0.00705539	0.038309
Q9BVL4	2.28143	0.000951025	0.0092215
Q9BVM4	1.3756	0.00343044	0.0225384
Q9BVS5	1.92673	0.000955677	0.00925262
Q9BVT8	2.07672	1.11675e-05	0.000573473
Q9BVV7	2.19144	9.04193e-05	0.00186026
Q9BW91	1.31122	0.00621308	0.0348588
Q9BW92	2.09246	1.10219e-05	0.000573473
Q9BWD1	2.73235	0.00113001	0.0103622
Q9BWL3	Inf	0.00552642	0.0319299
Q9BX68	2.61057	0.0011681	0.0105606
Q9BX93	5.07776	0.00376663	0.0241297
Q9BX97	2.27058	0.00431906	0.0266733
Q9BXJ8	2.76809	4.03327e-05	0.0011662
Q9BXK5	1.44343	0.00099836	0.00955983
Q9BXR0	1.48323	0.00459421	0.0278736
Q9BXS5	0.991066	0.0040993	0.0255967
Q9BXW7	2.24822	5.87595e-07	0.000132965
Q9BY43	0.945341	0.0030302	0.0206266
Q9BY49	3.02427	3.88928e-05	0.0011452
Q9BYD2	1.67232	0.00747662	0.0397617
Q9BYD6	1.59494	0.00076925	0.00785026
Q9BYN8	1.9508	0.00321298	0.0214835
Q9BYT8	1.21082	0.00724871	0.0390348
Q9BZE1	1.76558	0.00301147	0.0205426
Q9BZF3	Inf	0.0093245	0.046688
Q9BZH6	1.32626	0.0062248	0.0348665
Q9GZT8	1.24509	0.00940983	0.0468957
Q9GZZ9	1.32441	0.00112745	0.0103535
Q9H008	2.20241	0.00128209	0.0112428
Q9H061	1.14133	0.00408836	0.0255533
Q9H078	1.61908	2.74928e-07	0.000110298
Q9H0E2	1.03517	0.000328679	0.0043681
Q9H0M0	3.11786	0.00210883	0.0158248
Q9H0R4	1.50675	0.00905618	0.0456102
Q9H0W9	2.47135	0.00062942	0.0068595
Q9H1E3	1.40605	0.00740836	0.0394641
Q9H1H9	1.98681	0.000701853	0.0074713
Q9H1K4	3.73452	1.85723e-05	0.000794769
Q9H1X3	2.59855	0.00105691	0.0098897
Q9H2F3	2.95037	9.91312e-05	0.00196396
Q9H2K0	5.66704	0.00914656	0.0460123
Q9H2M3	4.163	0.000428565	0.00522491
Q9H2M9	1.04338	0.00825064	0.0425388
Q9H2U2	1.27088	0.00200976	0.0153214
Q9H2W6	1.79917	2.22512e-05	0.000839647
Q9H446	1.75185	0.00054555	0.00620467
Q9H477	2.03416	0.000117608	0.00217557
Q9H479	2.77348	0.00130006	0.0113094
Q9H488	2.0856	1.36798e-05	0.00065649
Q9H4B0	Inf	0.0027465	0.0192045
Q9H553	1.475	0.00187638	0.0146553
Q9H5Q4	3.03645	3.44891e-05	0.00105422
Q9H5X1	2.79028	0.00129881	0.0113094
Q9H6R3	3.50736	6.30147e-06	0.000434937
Q9H6S3	0.931247	0.00431187	0.0266646
Q9H6V9	1.30367	0.00772906	0.0405334
Q9H6W3	3.78487	0.000609248	0.00667366
Q9H7H0	4.55493	8.52423e-05	0.00181182
Q9H845	1.38673	0.00323042	0.0215552
Q9H8H3	1.81067	0.000766057	0.00783013
Q9H8M9	Inf	0.000178736	0.00285593
Q9H974	1.73388	0.00769436	0.0404174
Q9H993	1.58285	7.52499e-05	0.00166936
Q9H9B4	1.60817	0.000791102	0.00799756
Q9H9J2	2.36895	0.0030426	0.0206671
Q9H9P8	1.78915	0.000115759	0.0021654
Q9HA64	0.985541	0.00874773	0.0445648
Q9HA65	2.07939	2.23083e-05	0.000839647
Q9HAC7	4.21478	0.00196951	0.0151371
Q9HAV7	1.22143	0.00966842	0.0478132
Q9HBI6	2.50071	0.00225044	0.0165607
Q9HBK9	5.19158	9.61762e-05	0.00192322
Q9HBL7	1.21204	0.00293074	0.0201202
Q9HBL8	2.56278	0.00222105	0.0163873
Q9HC35	0.843738	0.000760808	0.00781761
Q9HCC0	1.81459	9.20902e-06	0.000544981
Q9HCL2	3.42719	1.45805e-05	0.000672741
Q9HCN8	1.99693	2.19319e-06	0.000251394
Q9HCU5	1.14649	0.0098159	0.0483192
Q9HD20	1.18125	8.50291e-05	0.00181182
Q9HD33	1.82639	0.00178158	0.0142061
Q9HD40	4.25422	8.32306e-07	0.000158909
Q9HDC9	1.25812	0.00130025	0.0113094
Q9NNW7	2.24248	0.000761596	0.00781761
Q9NP58	3.60581	0.00287828	0.0198663
Q9NP71	Inf	9.45794e-06	0.000544981
Q9NP72	1.11372	0.00824386	0.0425388
Q9NP74	3.55669	9.15973e-07	0.000158909
Q9NP81	1.25279	0.00102403	0.00970934
Q9NPA3	2.35926	0.00829336	0.0426905
Q9NPD5	Inf	0.00269125	0.0189995
Q9NPJ3	2.55284	9.66288e-07	0.000163226
Q9NQ48	1.61207	0.00156991	0.0130197
Q9NQ94	3.23075	6.85891e-09	1.63619e-05
Q9NQH7	2.69777	2.72905e-05	0.000936769
Q9NQR4	1.77864	4.4856e-05	0.00124427
Q9NQX3	1.52476	0.00770532	0.0404419
Q9NR19	1.95851	0.00775493	0.0406303
Q9NR31	1.01591	0.00593605	0.0337797
Q9NR77	2.60373	0.00429863	0.0266365
Q9NRK6	1.84723	0.00618298	0.0347268
Q9NRR5	1.37376	0.00618364	0.0347268
Q9NRV9	1.42934	4.26805e-06	0.000351238
Q9NRX4	0.976482	0.00972131	0.047964
Q9NRY4	2.06153	4.90947e-07	0.000125122
Q9NRZ7	1.93996	0.000195913	0.00304496
Q9NS69	1.26962	0.00249159	0.0179501
Q9NSE4	1.28723	0.000202303	0.00307703
Q9NSK0	1.44107	0.000462578	0.00556046
Q9NSK7	2.91046	0.000716314	0.00758749
Q9NTG7	1.95859	0.000428966	0.00522491
Q9NTJ5	1.02787	0.00674258	0.0370388
Q9NUI1	2.9911	0.00367848	0.0236832
Q9NUK0	Inf	0.00147375	0.0124638
Q9NUL5	Inf	0.00507276	0.0299283
Q9NUQ7	1.42513	0.000202771	0.00307703
Q9NUT2	3.32567	1.33246e-06	0.000194348
Q9NUV7	4.36667	0.00290449	0.0199613
Q9NVA1	1.92295	0.00290381	0.0199613
Q9NVH1	1.44155	0.00148011	0.0125003
Q9NVH6	2.53765	0.00452153	0.0276021
Q9NVS9	2.27151	0.00153391	0.0128205
Q9NWQ8	3.57688	0.0069731	0.0380291
Q9NWS8	2.18751	8.79258e-05	0.00185048
Q9NWU1	2.72916	0.000128939	0.00229584
Q9NWU5	1.45233	0.000827034	0.00832089
Q9NWV8	1.15239	0.00803431	0.0416914
Q9NX14	1.06592	0.00362393	0.0234496
Q9NXA8	1.21038	0.00776898	0.0406303
Q9NXD2	2.9147	0.00591226	0.0337041
Q9NXJ5	8.34868	9.82101e-05	0.00195174
Q9NXW2	2.4717	0.000230867	0.00339115
Q9NYK5	1.18514	0.00414718	0.0258454
Q9NYL4	3.28553	0.000596101	0.00658405
Q9NZ01	1.16906	0.000104559	0.00203383
Q9NZ09	5.09727	0.00432468	0.0266733
Q9NZ45	1.38296	0.00217341	0.0161717
Q9NZB8	8.27259	0.000652015	0.00702228
Q9NZE8	2.44115	0.00895084	0.045229
Q9NZJ6	6.27287	7.435e-05	0.00166822
Q9NZJ7	1.5623	0.00487264	0.0290413
Q9NZL9	1.72408	9.57805e-05	0.0019213
Q9NZW5	2.07037	0.000174859	0.00282726
Q9P032	2.04771	0.00046606	0.00559184
Q9P035	1.29976	0.00905951	0.0456102
Q9P0J0	1.09987	0.00598436	0.0339643
Q9P0L0	0.951918	0.00137402	0.0118315
Q9P0M9	1.61803	0.00406961	0.0254608
Q9P0P8	2.09133	9.70719e-06	0.000544981
Q9P0Z9	3.44197	0.000848654	0.00842751
Q9P1Y5	2.08714	0.00766844	0.0403863
Q9P2E9	1.18111	0.000903786	0.00883581
Q9P2J5	0.975468	0.00331243	0.0219231
Q9UBF8	2.00093	0.00349619	0.0228301
Q9UBM7	1.79575	0.010057	0.0493922
Q9UBQ7	2.09721	5.25655e-05	0.00134429
Q9UBR1	3.47998	0.000161364	0.0026491
Q9UBT7	Inf	0.00217942	0.0161837
Q9UBU6	4.95011	1.11065e-05	0.000573473
Q9UBV2	1.98547	0.00110793	0.0102618
Q9UBV7	Inf	0.00381086	0.0242502
Q9UBX3	2.7663	3.0796e-05	0.000988399
Q9UDR5	2.32855	0.00611107	0.0344701
Q9UDX3	2.24485	0.000470291	0.00563209
Q9UDX5	2.46726	0.000179302	0.00285593
Q9UF12	3.60288	0.00487123	0.0290413
Q9UG56	3.86134	0.000102836	0.00202485
Q9UGK3	1.94833	0.00708089	0.0383887
Q9UGP4	1.02622	0.00357898	0.0232055
Q9UGP8	1.49081	0.000112186	0.00213687
Q9UHB9	1.0644	0.00688734	0.0375934
Q9UHE5	5.98496	8.22608e-05	0.00177789
Q9UHG3	1.15966	0.0008427	0.00839952
Q9UHJ6	1.64363	0.000480364	0.0057101
Q9UHK6	3.72101	0.00652662	0.0361501
Q9UHQ9	1.16363	0.00729816	0.0392651
Q9UI17	3.00946	0.000607413	0.00666493
Q9UIJ7	1.59109	7.05274e-06	0.000461955
Q9UJ68	1.9095	0.00797491	0.0414257
Q9UJ83	3.7988	0.00152147	0.0127332
Q9UJM8	2.80652	0.000152338	0.0025399
Q9UJS0	2.55808	6.10458e-07	0.000132965
Q9UKG9	4.42287	1.40205e-05	0.000666647
Q9UKK9	1.83433	0.000360315	0.00464793
Q9UKL6	4.14811	3.66203e-06	0.000317656
Q9UKY1	Inf	0.00886257	0.0449714
Q9UL12	2.96742	1.95822e-05	0.000803522
Q9UL46	1.22259	0.00110093	0.0102265
Q9ULC5	1.74384	0.00264624	0.0187279
Q9ULD0	2.90122	0.000904366	0.00883581
Q9ULG6	Inf	0.00209624	0.0157562
Q9ULP9	3.32722	4.64668e-08	4.04353e-05
Q9UM00	1.46629	0.000571739	0.00637647
Q9UMS0	1.29995	0.000990733	0.00950601
Q9UMX5	1.66091	0.00452015	0.0276021
Q9UN36	1.73865	0.000409912	0.00507915
Q9UNE7	2.03846	0.000394755	0.00500777
Q9UNL2	0.970834	0.0021971	0.0162479
Q9UNX3	2.81423	0.00104556	0.00981202
Q9UNZ2	0.957514	0.00476084	0.0285596
Q9UP52	3.69477	8.75196e-05	0.00184799
Q9UPN3	1.34376	4.88989e-05	0.0012864
Q9Y223	1.20887	0.00248999	0.0179501
Q9Y237	1.27238	0.00394799	0.0248452
Q9Y241	2.43017	0.00253568	0.0181968
Q9Y263	0.831478	0.00128902	0.0112881
Q9Y281	2.68547	1.57777e-07	8.55909e-05
Q9Y282	2.21872	0.00856453	0.0438054
Q9Y2B0	1.47603	0.000256258	0.0036392
Q9Y2H5	2.51274	5.40746e-05	0.00136655
Q9Y2I1	1.73993	0.000631413	0.00686956
Q9Y2I7	Inf	0.00673158	0.0370266
Q9Y2Q3	1.5125	0.000213153	0.00319679
Q9Y2Q9	1.47378	0.000740631	0.00769274
Q9Y2R0	1.92504	5.86672e-05	0.00143735
Q9Y2R5	1.78122	0.00084645	0.00842382
Q9Y2R9	1.91085	4.68164e-05	0.00125738
Q9Y2S2	2.09242	6.60503e-05	0.00154736
Q9Y2S7	1.67978	9.3359e-05	0.00189856
Q9Y2T3	2.23419	0.000222413	0.00331246
Q9Y2V2	1.6614	0.000106129	0.00205193
Q9Y2Z9	2.55914	0.000206865	0.00312439
Q9Y365	1.55568	2.98697e-05	0.000978233
Q9Y375	2.47963	0.000410668	0.00507915
Q9Y394	1.07411	0.00171358	0.0138185
Q9Y3A6	1.01121	0.00120431	0.010707
Q9Y3B3	0.663456	0.00706022	0.038309
Q9Y3D2	4.77214	9.23152e-05	0.00188717
Q9Y3D3	1.61221	0.0021742	0.0161717
Q9Y3D5	2.79248	0.00470817	0.0284039
Q9Y3D8	2.67295	0.00895387	0.045229
Q9Y3E5	1.28314	0.000331965	0.00438818
Q9Y3L5	2.97026	2.50641e-06	0.000272689
Q9Y478	1.31354	0.00176885	0.0141222
Q9Y4C2	4.74657	0.000572	0.00637647
Q9Y4J8	5.29899	0.00200287	0.0153021
Q9Y4L1	1.34814	0.000964835	0.00929721
Q9Y4W6	0.96091	0.00643298	0.0357209
Q9Y512	1.39008	0.000261869	0.00371068
Q9Y547	1.48812	0.00500005	0.0295537
Q9Y584	1.59202	0.00117639	0.0105869
Q9Y5C1	3.56993	0.00935849	0.0467178
Q9Y5J6	1.68136	0.00720986	0.0388908
Q9Y5J7	1.44595	0.00451174	0.0276021
Q9Y5J9	3.75457	0.0011809	0.0105869
Q9Y5K5	1.43317	0.000605941	0.00666017
Q9Y5L4	2.10972	3.51176e-07	0.000124796
Q9Y5M8	0.921852	0.000249571	0.00357589
Q9Y5P6	1.11185	0.00170593	0.013774
Q9Y5U8	7.97092	4.46252e-05	0.00124427
Q9Y5X3	1.01915	0.00155099	0.0128947
Q9Y5Y2	1.72799	0.000502254	0.0058939
Q9Y608	1.32207	0.00025251	0.00359393
Q9Y617	2.62299	4.43986e-06	0.000360753
Q9Y619	1.9289	0.00600922	0.0339852
Q9Y646	2.43812	0.00122044	0.0108055
Q9Y676	1.21783	0.00682546	0.0373191
Q9Y679	2.36498	3.43673e-05	0.00105422
Q9Y694	Inf	0.00791338	0.0412305
Q9Y697	2.0622	1.66476e-05	0.000731926
Q9Y6B6	2.0672	1.72521e-05	0.00075334
Q9Y6C9	1.38357	0.00105614	0.0098897
Q9Y6G5	1.50725	0.000307683	0.00418435
Q9Y6I8	2.9028	0.00232684	0.016992
Q9Y6I9	2.01595	9.53064e-05	0.00192013
Q9Y6N7	Inf	0.00117443	0.0105869
Q9Y6Y8	0.933218	0.00263228	0.0186497
A0A075B6Q5	-0.953947	0.00542946	0.03154
O94919	-1.69932	0.00389347	0.0245986
P06703	-3.25282	0.00569226	0.0327407
P17301	-2.41651	0.0096203	0.0476487
P40121	-1.40173	0.00629009	0.0351402
Q8IVF2	-4.53783	0.00830183	0.0426999
Q96TA1	-1.41743	0.00452689	0.0276021
Q99828	-2.40162	0.00349599	0.0228301
Q9UPQ0	-3.81067	0.00824628	0.0425388

## Sheet: 2_HCC tumor vs.CCA tumor
Protein	fd	P_value	P_value_adjust
A1L0T0	1.62875	0.00250766	0.0231172
A5D8V7	2.2407	0.00199401	0.0195498
A6NCS6	2.23274	0.00103479	0.0121031
O00168	4.27034	0.000562698	0.0078847
O00244	1.26844	0.0055665	0.0403018
O00264	1.8851	0.000120626	0.00271946
O00748	3.62611	0.000403461	0.0062212
O00757	3.56013	0.00168262	0.0175347
O00763	4.18512	0.00247254	0.0228861
O00767	2.57394	0.00161113	0.0171427
O14525	4.12823	0.000395991	0.00613382
O14756	4.91277	0.00035637	0.00577548
O14757	4.13555	0.000749179	0.00969394
O14832	3.09816	6.81026e-06	0.000386159
O14841	2.40646	9.95941e-07	0.000128171
O14874	1.27903	0.000853839	0.0105951
O43272	2.62658	0.0042134	0.0336061
O43488	0.919482	0.000912635	0.011083
O43598	1.18187	1.67223e-05	0.00066801
O43772	1.95284	0.00457693	0.0356182
O43795	0.759541	0.00519066	0.0385597
O60220	1.76274	0.00113954	0.0131712
O60488	1.70118	0.00329632	0.0280065
O60706	1.92369	0.00274845	0.0243692
O60888	0.766664	0.00506874	0.0380564
O75153	1.04434	0.00719073	0.0483702
O75170	1.82718	0.000343913	0.00565408
O75191	4.76247	5.26386e-07	8.99153e-05
O75356	2.82356	2.53293e-05	0.000901169
O75452	6.86698	0.00119796	0.0137418
O75521	2.81407	2.8208e-06	0.000289176
O75828	0.998215	0.00187626	0.0186969
O75874	0.980082	4.29363e-05	0.00137698
O75891	4.56063	1.65137e-05	0.000665516
O76031	1.40166	0.00047071	0.00682679
O76054	5.15427	0.000146656	0.00321092
O94760	2.06345	6.74991e-05	0.00189748
O94826	0.847782	0.00183344	0.0183505
O94915	4.44841	6.67172e-05	0.00189748
O95147	2.48293	0.00397913	0.0324168
O95154	4.31155	0.000203534	0.00387822
O95210	2.64646	0.00120533	0.0137917
O95292	1.07899	0.00250011	0.0230943
O95479	1.11361	0.00545526	0.0397492
O95563	5.65263	0.00096604	0.0115468
O95786	2.24247	0.00277189	0.0244636
O95793	0.756798	0.00674122	0.0459573
O95831	1.06884	8.56364e-05	0.00219094
O95954	3.97073	3.87923e-06	0.000315465
P00167	3.2436	5.4632e-07	8.99153e-05
P00325	3.53462	0.000261085	0.00464445
P00326	3.6977	0.000248563	0.00451478
P00352	1.3979	8.2005e-05	0.00214627
P00367	2.86992	1.01321e-06	0.000128171
P00439	2.92652	0.00170178	0.0176134
P00441	1.33466	8.12143e-05	0.00213786
P00480	4.66706	1.49407e-05	0.00063
P00505	1.93997	1.39696e-05	0.000608436
P00568	1.19337	0.00214999	0.0207438
P00734	1.27679	0.00603874	0.0423398
P00966	2.92305	0.000425182	0.00643976
P02649	1.22676	0.00415692	0.0334463
P02656	2.99019	0.00422475	0.0336355
P02753	3.01816	3.02669e-07	7.30297e-05
P04040	2.20562	6.77331e-06	0.000386159
P04114	1.45618	0.00090184	0.0110321
P04424	3.09221	5.9993e-06	0.0003692
P05062	4.21804	2.30543e-05	0.000846687
P05089	3.43057	1.76175e-06	0.000193392
P05091	2.06818	8.88047e-05	0.00224676
P05165	2.03434	7.03136e-05	0.00194065
P05166	2.50656	0.000129953	0.00288686
P05181	6.35696	0.0022657	0.0215857
P06737	1.44728	0.00205381	0.0199851
P07099	2.61505	9.03665e-06	0.000457254
P07148	2.76867	8.81954e-07	0.00012171
P07237	0.712635	0.000554886	0.00779923
P07305	1.49188	0.000404364	0.0062212
P07306	5.95338	1.60242e-05	0.000651554
P07327	6.70378	0.000268821	0.00469047
P07339	0.719533	0.00360322	0.029889
P07902	2.05826	2.20114e-05	0.000821638
P07954	1.10968	0.000109293	0.0025975
P08263	2.8172	6.90265e-06	0.000386159
P08319	4.57758	0.000149986	0.00322736
P08631	3.14424	0.00729551	0.0490026
P09110	3.03719	5.04658e-06	0.000365124
P09417	1.99091	2.07593e-07	6.7527e-05
P09467	3.08167	0.000980167	0.0116545
P09669	0.982045	0.00174805	0.0178361
P10109	3.26332	0.000286148	0.00493605
P10599	1.17293	5.71322e-06	0.000365124
P10768	0.980212	0.000256248	0.00458463
P10809	0.656686	0.00146718	0.0160614
P11168	5.21488	0.000111114	0.00260832
P11172	1.46774	0.000770959	0.00994603
P11182	2.12558	0.000170582	0.00347053
P11310	1.37481	0.000316578	0.00531305
P11498	2.36197	3.68403e-06	0.000315465
P11586	1.56492	7.31299e-05	0.00197061
P11712	5.64889	0.000355146	0.00577548
P11766	1.22071	0.00152849	0.0164947
P12694	1.35401	0.00464043	0.0358178
P13667	0.772799	0.00172974	0.0177416
P13716	2.20989	0.000377753	0.00593202
P13804	1.65404	4.40818e-07	8.36452e-05
P14324	1.75704	0.00015529	0.00328926
P14550	0.906934	0.00290457	0.0253399
P14920	6.69885	0.000723088	0.00951717
P16152	1.29522	0.000174908	0.00351577
P16219	2.53305	1.25205e-05	0.000575943
P16435	2.04327	3.30091e-07	7.51618e-05
P16455	3.75621	0.0010365	0.0121031
P16930	2.24941	2.27995e-07	6.92194e-05
P17174	1.48047	0.000595573	0.00821891
P17516	2.53996	7.18335e-05	0.00197061
P18827	3.0601	6.2622e-05	0.00181644
P18859	0.754596	0.0065046	0.0446786
P19404	0.760898	0.00583799	0.0411551
P20929	2.28613	0.000186752	0.00365008
P21397	1.92429	0.000177819	0.00352924
P21399	1.48067	0.000353689	0.00577312
P21549	4.13874	7.48777e-06	0.000410835
P21695	3.17562	0.00100074	0.0118373
P21912	1.30443	0.00689347	0.0467155
P22033	2.45923	4.4691e-06	0.000333644
P22307	1.31665	0.000785329	0.0100258
P22309	3.46077	0.00105873	0.0123068
P22310	9.37907	0.00331808	0.0281388
P22570	1.69223	0.000350424	0.00574039
P22760	2.54314	8.85892e-06	0.000453298
P23141	2.1797	0.000379419	0.00593772
P23378	3.32542	3.38728e-05	0.00114264
P23434	3.68455	0.00240013	0.0223241
P23526	0.908862	0.00012724	0.00284045
P24752	1.89918	5.07926e-07	8.99153e-05
P25325	2.08903	2.91008e-07	7.30297e-05
P26440	1.94299	7.79019e-06	0.00042234
P27144	1.93545	5.5584e-06	0.000365124
P27930	2.73372	0.000175248	0.00351577
P28072	1.13955	0.000166129	0.00343887
P28074	1.21439	0.00227387	0.0216184
P28288	1.62347	1.52561e-07	6.7527e-05
P28332	5.73048	5.8985e-06	0.00036797
P29144	1.18493	0.00519268	0.0385597
P30038	2.30872	3.68808e-07	7.63432e-05
P30039	4.49469	3.04692e-07	7.30297e-05
P30044	0.694298	0.00010089	0.00247579
P30046	2.12485	4.12387e-07	8.16527e-05
P30047	4.37529	0.000119531	0.00270818
P30048	1.36034	7.38303e-08	5.60372e-05
P30084	2.11015	1.19638e-05	0.000555952
P30086	1.72139	9.2137e-07	0.000123409
P30613	3.57915	1.97777e-05	0.000766978
P30837	1.90297	0.00669462	0.0457767
P31040	1.63976	0.000203066	0.00387822
P31327	3.77849	1.00853e-05	0.000488599
P31512	4.46164	0.00643023	0.0442346
P31513	2.79272	0.000150242	0.00322736
P31937	1.94806	0.000342814	0.00565408
P32754	4.58309	0.000170703	0.00347053
P33121	3.22059	3.48939e-07	7.56699e-05
P34896	2.39485	2.01673e-05	0.00077178
P34913	3.29713	4.50414e-05	0.00141461
P35270	0.915354	0.00581893	0.0410844
P35573	1.70393	0.00530241	0.0392
P35813	1.98586	0.00485546	0.0369145
P35914	1.70015	0.000880902	0.0108306
P36871	0.838758	0.00374337	0.0309388
P36957	1.1743	1.63474e-06	0.000186115
P37059	2.28702	0.000394198	0.00612689
P38117	1.58315	2.55089e-07	7.26046e-05
P38435	3.91987	6.19014e-05	0.00181644
P38646	0.818062	0.00126288	0.0143141
P40855	2.39219	0.000109587	0.0025975
P40925	0.723705	0.00414667	0.0334229
P40926	1.11993	5.52839e-07	8.99153e-05
P40939	1.46567	5.49227e-09	8.33727e-06
P41235	2.66375	5.68098e-06	0.000365124
P42126	2.09069	8.79942e-06	0.000453298
P42330	1.01713	0.00508087	0.0380564
P42357	2.49473	0.00345587	0.0289689
P42765	2.07598	7.26503e-05	0.00197061
P43155	1.52456	8.36937e-05	0.00216054
P45954	3.72671	3.86455e-06	0.000315465
P46934	4.55011	0.00347016	0.0289966
P46952	3.83575	0.00117045	0.0134942
P47989	4.08246	0.00180534	0.0181892
P48449	1.829	0.00445627	0.0349292
P48506	1.54311	1.99457e-07	6.7527e-05
P48728	2.61518	0.000928752	0.0112488
P49326	4.80969	1.72057e-07	6.7527e-05
P49327	1.81066	3.80582e-06	0.000315465
P49419	2.41882	4.43888e-06	0.000333644
P49448	2.09533	0.000784436	0.0100258
P49748	1.24163	0.00103319	0.0121031
P49773	0.855399	7.2728e-05	0.00197061
P49914	1.89248	6.04348e-05	0.00179769
P50053	4.41898	2.33985e-05	0.000852454
P50440	2.85232	5.4288e-05	0.0016265
P51570	2.67548	8.89457e-09	1.01265e-05
P51648	1.49184	0.00022507	0.00420069
P51659	2.06264	5.89456e-07	9.25649e-05
P51687	1.81915	0.00118854	0.0136683
P51690	1.97591	0.000245286	0.00448607
P51857	1.26547	0.00175127	0.0178361
P52758	2.78257	1.36502e-05	0.000603524
P52895	2.14666	0.000443048	0.00654169
P53007	1.92922	0.000233219	0.00431739
P53597	1.44631	6.53172e-05	0.00188262
P54819	0.709248	0.00364835	0.0302084
P54840	7.45867	0.00199886	0.0195498
P54855	3.49473	0.000704098	0.00938282
P54868	3.51383	4.66468e-08	4.24859e-05
P55061	1.4593	0.00296799	0.0258059
P55157	2.98427	6.58743e-07	9.67715e-05
P55263	1.3677	0.000161722	0.00340964
P56937	3.6676	0.00093185	0.0112564
P61457	2.40562	1.09502e-07	6.7527e-05
P61604	0.826873	8.39734e-05	0.00216054
P62760	3.99347	0.000748026	0.00969394
P78329	4.39214	0.000882336	0.0108306
P78417	0.966307	0.000185383	0.00363894
P80404	3.5933	8.38686e-06	0.000439009
P99999	0.834364	0.00566525	0.0405017
Q00266	3.68673	1.34453e-07	6.7527e-05
Q00796	2.53875	1.57791e-05	0.000651099
Q01082	0.583511	0.00420742	0.0336061
Q02252	3.47817	7.9143e-06	0.000422669
Q02318	3.12364	4.06281e-05	0.00133108
Q02338	4.57888	0.000163579	0.00341715
Q03154	3.03845	3.87476e-06	0.000315465
Q03426	2.63507	6.07915e-05	0.00179769
Q06520	3.6898	1.587e-05	0.000651099
Q08257	1.35466	0.000116833	0.00268716
Q08426	3.37671	9.94553e-05	0.00246152
Q08477	3.21198	0.00177987	0.0180524
Q08830	2.30077	0.00147483	0.0161065
Q12907	0.603082	0.00225056	0.0214865
Q13011	2.04958	9.46026e-05	0.00236714
Q13228	2.18883	1.78359e-06	0.000193392
Q13576	2.04829	1.9939e-07	6.7527e-05
Q13619	6.03962	0.000139273	0.00307887
Q13724	0.742705	0.00358084	0.0297576
Q13813	0.752609	0.000251617	0.00454708
Q13907	1.89722	0.000116058	0.00268289
Q14032	4.84522	0.000174866	0.00351577
Q14117	4.66907	4.11797e-05	0.00133952
Q14353	2.2568	0.00200048	0.0195498
Q14749	5.53325	0.000935407	0.0112694
Q14894	2.60307	0.00334017	0.0282734
Q14914	1.85629	0.00319343	0.0272339
Q15067	2.82494	0.00042564	0.00643976
Q15126	1.14018	0.000466705	0.00681031
Q15166	2.82588	0.000299362	0.005068
Q15274	2.04148	3.22786e-05	0.00111361
Q15392	1.51238	0.00612626	0.0428556
Q15436	0.776608	0.00571009	0.0406944
Q15738	1.06905	0.00747608	0.0497023
Q16134	2.10772	4.92188e-05	0.00150431
Q16698	1.38782	4.35506e-05	0.00138692
Q16762	2.71826	1.57326e-05	0.000651099
Q16775	1.98112	0.000207058	0.00389646
Q16822	3.47926	4.39796e-06	0.000333644
Q16836	1.77328	0.000170707	0.00347053
Q16850	3.09728	2.70119e-06	0.000286075
Q3LXA3	4.10892	0.00020662	0.00389646
Q4G0N4	2.73206	4.16107e-05	0.00134394
Q4VC31	0.924935	0.00558045	0.0403387
Q4W5N1	4.0237	0.00161052	0.0171427
Q5JTJ3	1.41239	0.00631792	0.0436598
Q5NE16	6.07334	0.00232963	0.0219651
Q5R3I4	1.95639	1.98734e-05	0.000766978
Q5T2W1	3.40253	0.000164999	0.00343108
Q5T440	1.60957	0.000468078	0.00681031
Q5T8D3	1.30278	0.00652396	0.0447442
Q5TDH0	1.2449	0.000990736	0.0117495
Q5VT66	2.15296	0.000785948	0.0100258
Q68CK6	5.59657	3.36245e-05	0.00114264
Q6IB77	6.72188	0.000154828	0.00328926
Q6MZQ0	3.45457	0.00352953	0.0293848
Q6NUM9	1.27055	0.00163481	0.0172847
Q6NVY1	1.30336	0.000524428	0.00739394
Q6P1X6	2.60495	0.000630384	0.00859512
Q6P587	1.47593	0.00156576	0.0168171
Q6UVJ0	3.97105	0.00484205	0.0368937
Q6UX53	2.39293	0.000241143	0.00442809
Q6XQN6	1.46761	0.000431918	0.00644903
Q6YN16	1.81673	9.25314e-06	0.000463064
Q709F0	3.18729	0.0012747	0.0143141
Q7Z4T9	8.10666	7.43197e-05	0.00197925
Q7Z4W1	4.0366	5.64881e-06	0.000365124
Q7Z5P4	3.54049	0.00397628	0.0324168
Q86SX6	2.28011	0.0012293	0.0139956
Q86TX2	3.34603	0.000408501	0.00626368
Q86VW2	3.81032	0.000187645	0.00365186
Q86W25	1.64735	0.00150168	0.0162438
Q86WA6	2.64839	3.95478e-06	0.000315966
Q86WU2	4.37925	0.00259102	0.0235635
Q86X76	1.35746	0.00165484	0.0172847
Q86YB7	4.7186	0.000123808	0.00277745
Q86YF9	4.07966	0.000108748	0.0025975
Q8IW45	2.36903	0.00238071	0.0223081
Q8IWT3	4.10973	0.00274186	0.0243692
Q8IYQ7	2.66135	0.000821384	0.0103331
Q8IZD9	4.20059	0.00275251	0.0243692
Q8N0X4	4.34936	3.37524e-06	0.000308835
Q8N139	3.18824	7.41305e-05	0.00197925
Q8N142	5.19475	0.00499854	0.0378758
Q8N2U0	3.06535	0.006764	0.0460061
Q8N4Q0	2.48102	0.00164091	0.0172847
Q8N4T8	1.95305	0.00240202	0.0223241
Q8N556	2.62112	0.000697725	0.00934542
Q8N8N7	3.28243	2.89877e-05	0.00101546
Q8NBU5	1.5332	0.00532103	0.0392739
Q8NBX0	1.31133	0.00141384	0.015561
Q8NEZ3	1.71456	0.00188576	0.0187505
Q8NFU3	2.45316	0.00165373	0.0172847
Q8WTS6	3.21955	0.00191946	0.0189204
Q8WUY1	1.62184	0.000107473	0.0025975
Q8WV74	4.46911	0.00300766	0.0259125
Q8WW59	2.40936	6.71301e-06	0.000386159
Q92506	2.51306	1.47337e-05	0.000627079
Q92614	0.89685	0.00131333	0.0146232
Q92734	0.655705	0.00141464	0.015561
Q92820	1.5672	0.00389606	0.0319113
Q92887	2.6269	0.000327088	0.00545626
Q92947	2.02794	0.000193235	0.00374464
Q93088	4.59179	0.00406401	0.0328788
Q93099	3.48674	0.000443781	0.00654169
Q969Z3	2.84219	1.97052e-05	0.000766978
Q96AB3	1.38764	0.0016503	0.0172847
Q96BI1	2.24797	0.00070902	0.00939014
Q96C23	1.07314	0.000301287	0.00508171
Q96CM8	2.37959	0.00018119	0.00357203
Q96CN7	1.45087	0.00126776	0.0143141
Q96DC8	2.84658	8.98135e-05	0.00225973
Q96DG6	2.44322	6.95324e-06	0.000386159
Q96EK6	2.93437	0.000101119	0.00247579
Q96EY8	2.45776	0.000686746	0.00925279
Q96FF7	3.10178	0.0034605	0.0289689
Q96GD0	2.20897	1.40285e-05	0.000608436
Q96GK7	2.49675	0.000114991	0.00267179
Q96HJ9	3.77173	0.000782155	0.0100258
Q96HR9	2.54758	0.00101831	0.0119829
Q96I15	1.72088	0.00163662	0.0172847
Q96I99	1.59082	0.000473987	0.00683081
Q96IU4	1.3949	5.56886e-06	0.000365124
Q96JE7	2.35695	0.00296932	0.0258059
Q96JQ2	4.3501	0.000691492	0.00928924
Q96LJ7	3.93441	5.12866e-05	0.00155706
Q96NU7	6.30219	0.0022404	0.0214344
Q96PC5	1.25057	0.0045911	0.0356182
Q96PE7	2.6569	0.000256715	0.00458463
Q96RQ3	1.3363	0.000709312	0.00939014
Q99424	4.28161	9.83194e-06	0.000481448
Q99436	1.0551	0.00237919	0.0223081
Q99447	2.39447	2.51225e-05	0.000900848
Q99611	2.04625	1.047e-05	0.000501899
Q99714	1.28651	0.000565178	0.00789516
Q99720	3.20557	0.00300456	0.0259125
Q99735	1.2292	6.58734e-06	0.000386159
Q99757	1.5414	0.000425179	0.00643976
Q9BPW8	2.0366	1.08501e-05	0.000514704
Q9BQ69	4.4981	0.00379236	0.0311938
Q9BRX8	1.74224	0.000268593	0.00469047
Q9BSE5	2.52783	6.19491e-06	0.000376155
Q9BSH4	1.76284	0.000484861	0.00696548
Q9BSH5	1.68799	0.000317336	0.00531305
Q9BTZ2	5.71729	5.53785e-06	0.000365124
Q9BV57	1.62255	0.000853452	0.0105951
Q9BVL4	2.26158	0.00264988	0.0239435
Q9BWD1	1.25613	0.000429454	0.00644903
Q9BX68	1.8212	0.000329096	0.00546972
Q9BXW7	1.38719	0.00251319	0.0231213
Q9BY49	2.81737	3.44834e-06	0.000308835
Q9BYT8	1.38341	0.00506888	0.0380564
Q9H061	2.61469	0.00480962	0.0368118
Q9H0E2	0.786532	0.00629997	0.0436503
Q9H0N5	1.71396	0.00537397	0.0394727
Q9H0W9	1.80641	1.27229e-05	0.000579402
Q9H2A2	3.85597	0.00127368	0.0143141
Q9H2F3	3.33703	0.00465852	0.0358966
Q9H2M3	7.90511	0.00155851	0.0167788
Q9H2W6	2.18398	0.000298795	0.005068
Q9H479	1.39956	0.00338742	0.0286202
Q9H488	1.3916	0.00595526	0.041917
Q9H6R3	2.85648	0.000162714	0.00341475
Q9H8H3	2.07378	2.09128e-05	0.000793639
Q9H8M9	5.32638	2.92811e-06	0.000289176
Q9H9B4	1.33391	0.000830963	0.0103962
Q9HAC7	4.30584	0.00264887	0.0239435
Q9HBK9	4.81952	0.000151593	0.00324111
Q9HC35	0.923349	0.00478634	0.0366953
Q9HC38	0.720853	0.0051205	0.0382274
Q9HCC0	1.79507	6.2365e-05	0.00181644
Q9HCN8	1.51434	0.00180198	0.0181892
Q9HD40	3.20366	0.000228652	0.00425012
Q9HDC9	0.973212	0.000451981	0.00661839
Q9NNW7	2.17733	0.00272588	0.0243692
Q9NP74	3.58164	0.00707666	0.0478858
Q9NPJ3	2.10435	1.81568e-05	0.000719007
Q9NQ94	1.58975	2.13709e-05	0.000804325
Q9NQR4	1.34249	0.000825301	0.0103538
Q9NQX3	2.48944	0.000867874	0.0107399
Q9NUI1	2.39972	1.4632e-05	0.000627079
Q9NUT2	2.14795	0.00094982	0.0114129
Q9NVS9	1.8029	0.000265699	0.00467178
Q9NVT9	2.23583	0.00229714	0.0217489
Q9NXA8	3.35898	0.000198013	0.00382097
Q9NZ01	2.02852	0.000148602	0.00322544
Q9NZJ7	1.55612	0.00559894	0.0403443
Q9P035	1.16279	0.00128625	0.0143921
Q9P0Z9	3.96601	1.33886e-06	0.000160451
Q9UBM7	2.33316	2.29913e-05	0.000846687
Q9UBQ7	2.19472	2.93726e-05	0.00102109
Q9UBR1	7.32045	1.3028e-05	0.000587423
Q9UBX3	1.99271	6.58806e-05	0.00188692
Q9UDR5	4.21273	0.00191053	0.0188732
Q9UF12	8.09144	0.00083336	0.0103976
Q9UFH2	3.97891	6.97143e-05	0.00193585
Q9UHE5	5.26719	0.00630695	0.0436503
Q9UHK6	3.60948	0.000745412	0.00969394
Q9UI17	4.43649	0.00010806	0.0025975
Q9UIJ7	1.4384	3.45863e-06	0.000308835
Q9UJ83	3.675	0.000747797	0.00969394
Q9UJC5	3.06755	0.00458901	0.0356182
Q9UJM8	4.33982	2.42014e-05	0.000874709
Q9UJS0	1.62639	1.50431e-06	0.000175657
Q9UJZ1	0.927778	0.00575318	0.0408967
Q9UKG9	5.15828	0.000293979	0.00501416
Q9UKL6	3.27249	0.00252706	0.0232021
Q9UL12	6.54536	3.14479e-06	0.000298362
Q9ULC5	4.05362	0.00105935	0.0123068
Q9ULP9	4.16888	0.000473882	0.00683081
Q9ULS5	3.81922	0.00157145	0.0168385
Q9UN36	3.47135	4.62497e-05	0.00144261
Q9UP52	3.96899	4.83737e-05	0.00148847
Q9UPA5	8.90148	0.00463915	0.0358178
Q9UQV4	3.38415	0.00183125	0.0183505
Q9Y237	1.59879	0.00629388	0.0436503
Q9Y281	3.85193	0.000580949	0.00806599
Q9Y2P5	7.22128	0.000148736	0.00322544
Q9Y2Q3	1.35641	4.47392e-05	0.00141461
Q9Y2S2	2.70976	5.77271e-06	0.000365124
Q9Y2S7	0.904216	0.00239581	0.0223241
Q9Y365	2.56558	9.56759e-06	0.000473595
Q9Y3D6	1.5038	0.00010442	0.00254293
Q9Y3E2	3.04035	0.00171364	0.0176959
Q9Y4E6	4.04466	0.000275676	0.00479172
Q9Y5L4	1.19068	0.000371878	0.00588032
Q9Y617	1.33372	0.0049582	0.0376327
Q9Y624	1.1723	0.00620524	0.0432654
Q9Y6B6	1.51728	5.60227e-06	0.000365124
Q9Y6R0	2.29182	0.00711079	0.0479879
CON_IPI00694107.2.SWISS.PROT.P02584	-1.19533	0.00168826	0.0175533
O00154	-1.67779	0.00379477	0.0311938
O00299	-0.823694	0.00164548	0.0172847
O00571	-0.576724	0.00711284	0.0479879
O15143	-1.187	0.000818412	0.0103242
O15144	-1.00212	0.000333207	0.00551791
O15145	-0.844962	0.00313386	0.0268825
O15400	-1.39302	0.00482483	0.0368662
O15460	-3.11416	0.0057744	0.0408967
O15511	-1.12051	3.31859e-05	0.0011363
O15533	-2.01483	0.00536994	0.0394727
O43252	-2.51564	0.000118656	0.00270181
O43516	-2.70453	0.00714109	0.0481073
O60234	-2.55035	0.00540637	0.0395429
O60664	-1.56475	0.00190346	0.0188442
O75083	-0.655176	9.61346e-05	0.00239233
O75368	-1.50572	0.00434937	0.0343276
O75695	-1.44365	0.000510156	0.00726016
O75718	-1.33077	0.00442115	0.0347137
O95373	-0.883143	0.0065468	0.0448333
O95466	-2.8895	0.000793741	0.0100969
P01619	-1.87934	5.2382e-05	0.00157979
P01876	-1.74288	0.00507556	0.0380564
P02745	-2.31114	0.000626464	0.00857828
P02746	-2.03441	0.00205023	0.0199851
P02747	-1.73899	0.000205355	0.00389646
P02788	-3.04417	0.00528398	0.0391272
P04070	-3.13049	0.00348734	0.0290867
P04075	-1.07898	0.00240872	0.0223408
P04083	-1.46857	2.98447e-06	0.000289176
P04839	-2.33537	0.00318927	0.0272339
P04899	-0.988023	0.00044387	0.00654169
P05107	-2.01817	0.000905394	0.0110321
P05109	-3.35732	0.0025923	0.0235635
P05164	-3.14356	0.00344994	0.0289689
P06312	-1.49664	0.00435896	0.0343438
P06396	-1.52877	2.39043e-09	5.44301e-06
P06493	-1.56712	0.00216703	0.020864
P06702	-3.13381	0.000965387	0.0115468
P06703	-2.44476	1.29173e-06	0.000158988
P07355	-0.877275	0.000144505	0.0031791
P07437	-0.768312	4.05362e-06	0.000318279
P07737	-0.720177	6.91868e-05	0.00193299
P08195	-1.55642	0.00344423	0.0289689
P08246	-3.64029	0.00234293	0.0220449
P08311	-3.06762	0.00194363	0.0191172
P08670	-0.998951	0.000362156	0.00582776
P11215	-2.36866	0.000412442	0.00630289
P11413	-1.85116	0.00161728	0.017168
P12111	-1.31129	0.00172781	0.0177416
P12429	-3.25838	2.93273e-06	0.000289176
P12814	-1.16064	0.00273473	0.0243692
P13284	-1.49482	0.00735429	0.0491798
P13674	-1.17964	0.00328318	0.0279469
P13796	-2.11653	5.42723e-06	0.000365124
P14618	-1.39913	6.43114e-07	9.67715e-05
P15153	-2.29526	0.00600211	0.0421815
P18084	-2.46857	0.000365157	0.00585537
P19474	-1.27012	0.00283997	0.0249195
P19838	-1.59991	0.00581712	0.0410844
P19878	-3.97534	0.00421368	0.0336061
P20160	-2.81685	0.00416617	0.0334616
P21333	-1.64127	0.000434684	0.00646911
P23528	-0.687812	0.00111961	0.0129738
P24844	-1.7939	0.00207372	0.0201359
P25774	-1.78922	0.00148542	0.016171
P26038	-1.29757	6.7225e-05	0.00189748
P26447	-1.78528	6.56778e-10	2.99097e-06
P28676	-3.00887	0.000735189	0.00964856
P29350	-1.56755	0.00676857	0.0460061
P29466	-2.01866	0.000498761	0.00712024
P29590	-1.3381	0.00541826	0.0395429
P30273	-2.31506	0.00519469	0.0385597
P30520	-0.886303	0.00738239	0.0492953
P30626	-0.936367	0.0043201	0.0341558
P30740	-1.30113	0.000651934	0.00883603
P31949	-2.58154	0.00175353	0.0178361
P32456	-2.28352	0.000580621	0.00806599
P33241	-2.3453	0.0027001	0.0242052
P35579	-0.854944	0.000168845	0.00347053
P37802	-1.04605	3.98086e-05	0.00131369
P40121	-2.19951	0.000371142	0.00588032
P41218	-3.41896	0.000276864	0.00479406
P46060	-0.705694	0.00121153	0.0138278
P46940	-1.57708	1.13229e-05	0.000531594
P47756	-0.977922	0.00501069	0.0379048
P48059	-3.03701	0.0034259	0.0288918
P49913	-4.17296	0.00633019	0.0436783
P49959	-0.953119	0.00548601	0.0398458
P49961	-1.80018	0.0056517	0.0404683
P50454	-1.28702	0.00269347	0.0241935
P50552	-1.68307	0.000177109	0.00352924
P50570	-0.992332	7.98189e-06	0.000422669
P52292	-1.64688	0.0029018	0.0253399
P52566	-1.81105	8.34567e-05	0.00216054
P52746	-1.50529	0.00559454	0.0403443
P52790	-3.29226	0.00406472	0.0328788
P52907	-0.881622	0.0014424	0.0158282
P53041	-1.4549	0.00560927	0.0403549
P53634	-1.68291	0.000872991	0.010774
P55209	-0.878384	0.00672782	0.0459348
P57737	-1.27283	0.00126507	0.0143141
P59998	-0.84046	5.4498e-06	0.000365124
P60660	-0.745389	0.00135835	0.015051
P60842	-0.652232	0.000595255	0.00821891
P61158	-0.761695	0.000602817	0.00829374
P61160	-0.971031	0.000368749	0.00588032
P61221	-0.948138	0.00547187	0.0398065
P61289	-0.786305	0.00179375	0.0181527
P61626	-2.56663	0.000801999	0.010157
P62495	-0.666462	0.00134005	0.0148844
P67936	-1.40794	3.6994e-05	0.00122971
P84095	-1.36928	0.00275585	0.0243692
Q01469	-2.3457	0.000255202	0.00458463
Q01518	-1.03888	6.87667e-06	0.000386159
Q02809	-1.47182	0.000110083	0.0025975
Q04941	-1.87525	0.00503835	0.0379879
Q07666	-0.645583	0.0023965	0.0223241
Q08378	-4.21618	0.00731435	0.0490568
Q12965	-1.68746	0.000431554	0.00644903
Q13045	-0.691543	0.00541629	0.0395429
Q13418	-1.17333	0.00472884	0.0363769
Q13488	-2.99015	0.00540323	0.0395429
Q14019	-1.80159	0.000721623	0.00951717
Q14764	-1.28087	0.000118366	0.00270181
Q14974	-0.829412	0.00640159	0.0441041
Q15080	-2.99808	0.00157871	0.0168767
Q15642	-2.26971	0.00476934	0.0366266
Q15691	-1.0571	0.000237323	0.00437558
Q15758	-2.54985	0.00273627	0.0243692
Q15833	-2.32159	8.75169e-05	0.00222655
Q15904	-2.75211	0.00577254	0.0408967
Q15942	-1.15946	0.00232136	0.0219325
Q16512	-2.69004	0.0061508	0.0429613
Q16658	-1.42715	0.000523557	0.00739394
Q16666	-2.93357	0.000248838	0.00451478
Q2TAY7	-0.748828	0.00621862	0.0432654
Q32P28	-1.32869	0.00484462	0.0368937
Q5BKX6	-1.51893	0.000666275	0.00900361
Q6NUK1	-1.51965	0.00313452	0.0268825
Q6NYC8	-2.29274	0.000496982	0.00711715
Q6P2E9	-1.02546	0.004525	0.035407
Q6PIU2	-3.05441	0.00149753	0.0162375
Q6VY07	-1.7665	0.000290203	0.00497204
Q8IY67	-2.60048	0.00269348	0.0241935
Q8NBJ5	-1.31159	7.0079e-07	9.97312e-05
Q8WX93	-2.25107	0.00622285	0.0432654
Q92598	-0.983593	0.000202161	0.00387822
Q92643	-1.21394	0.0028455	0.02492
Q92882	-1.79574	0.00604323	0.0423398
Q92974	-1.70912	0.00576318	0.0408967
Q96C19	-1.44404	0.00090602	0.0110321
Q96CX2	-1.85099	0.00418554	0.033558
Q96JJ7	-3.48312	0.00209555	0.0203045
Q96N66	-2.32249	0.00510139	0.0381473
Q96PU8	-1.35211	7.54571e-05	0.00199786
Q96TA1	-1.67804	4.73497e-05	0.00146687
Q99439	-2.31078	0.00148785	0.016171
Q99615	-1.82407	0.00213928	0.0206842
Q99707	-3.00186	0.00569284	0.0406351
Q9BTV4	-1.22534	0.00556199	0.0403018
Q9BZF1	-1.64624	0.00391014	0.031969
Q9H299	-1.55189	0.000178245	0.00352924
Q9H3Y8	-2.32637	0.0021789	0.020934
Q9NR12	-2.10112	0.00171857	0.0177067
Q9NUQ9	-1.73951	0.00101438	0.0119675
Q9NVZ3	-1.52539	0.00229491	0.0217489
Q9UJ70	-1.01682	0.00460661	0.0356778
Q9UK76	-1.78815	0.000387281	0.00604
Q9ULV4	-0.846632	0.0026717	0.0240929
Q9ULZ3	-1.85925	0.00300252	0.0259125
Q9UNW1	-1.57922	0.00745482	0.0496334
Q9Y371	-1.57551	0.000802925	0.010157
Q9Y3F4	-0.685513	0.00377025	0.0311046
Q9Y490	-0.84809	0.000369712	0.00588032
Q9Y6E0	-2.00523	0.00127614	0.0143141
Q9Y6G9	-1.40169	0.00317464	0.0271754
