# Supplementary material for: Proteome Landscapes of Human Hepatocellular Carcinoma and Intrahepatic Cholangiocarcinoma
Source: Mol Cell Proteomics. 2023 Jun 22;22(8):100604. doi: 10.1016/j.mcpro.2023.100604 (PMC10413158; doi:10.1016/j.mcpro.2023.100604)
Supplement: Supplemental Table S5 [file mmc6.xlsx]

## Sheet: APOE
1. APOE_Antibody HPA065539				2. APOE_Antibody HPA068768
Patients	Antibody HPA065539	Disease Type		Patients	Antibody HPA068768	Disease Type
P1	Low	HCC		P1	Low	HCC
P2	Low	HCC		P2	Medium	HCC
P3	Low	HCC		P3	Low	HCC
P4	Low	HCC		P4	Medium	HCC
P5	High	HCC		P5	Low	HCC
P6	Low	HCC		P6	Medium	HCC
P7	High	HCC		P7	Low	HCC
P8	High	HCC		P8	Medium	HCC
P9	Not detected	HCC		P9	Medium	HCC
P10	High	HCC		P10	Not detected	HCC
P11	Not detected	HCC		P11	Not detected	HCC
P12	Low	HCC		P12	Low	HCC
P13	Low	HCC		P13	Low	HCC
P14	Not detected	CCA		P14	Not detected	CCA
P15	Not detected	CCA		P15	Not detected	CCA
P16	Not detected	CCA
P17	Medium	CCA
3.APOE_Antibody CAB008363				4.APOE_Antibody CAB069921
Patients	Antibody CAB008363	Disease Type		Patients	Antibody CAB069921	Disease Type
P1	Low	HCC		P1	Low	HCC
P2	Medium	HCC		P2	Medium	HCC
P3	Low	HCC		P3	Low	HCC
P4	Medium	HCC		P4	Medium	HCC
P5	Medium	HCC		P5	Medium	HCC
P6	Not detected	HCC		P6	Low	HCC
P7	Not detected	HCC		P7	Medium	HCC
P8	High	HCC		P8	Low	HCC
P9	Medium	HCC		P9	High	HCC
P10	High	HCC		P10	Low	HCC
P11	Medium	HCC		P11	High	HCC
P12	Not detected	HCC		P12	Low	HCC
P13	Low	HCC		P13	Not detected	HCC
P14	Not detected	HCC		P14	Not detected	HCC
P15	Not detected	CCA		P15	Not detected	HCC
P16	Not detected	CCA		P16	Not detected	HCC
P17	Not detected	CCA		P17	Not detected	CCA
P18	High	CCA		P18	High	CCA
				P19	Not detected	CCA
				P20	Not detected	CCA

## Sheet: PKLR
1. PKLR_Antibody HPA006653			2. PKLR_Antibody CAB034376			3. PKLR_Antibody CAB034378
Patients	Antibody HPA006653	Disease Type	Patients	Antibody CAB034376	Disease Type	Patients	Antibody CAB034378	Disease Type
P1	High	HCC	P1	High	HCC	P1	High	HCC
P2	High	HCC	P2	High	HCC	P2	Medium	HCC
P3	High	HCC	P3	High	HCC	P3	High	HCC
P4	High	HCC	P4	High	HCC	P4	Medium	HCC
P5	High	HCC	P5	High	HCC	P5	High	HCC
P6	High	HCC	P6	High	HCC	P6	Medium	HCC
P7	High	HCC	P7	Low	CCA	P7	High	HCC
P8	High	HCC	P8	Not detected	CCA	P8	High	HCC
P9	Moderate	HCC	P9	Not detected	CCA	P9	High	HCC
P10	High	HCC				P10	High	HCC
P11	High	HCC				P11	High	HCC
P12	High	HCC				P12	Medium	HCC
P13	High	HCC				P13	Medium	HCC
P14	Not detected	CCA				P14	Not detected	CCA
P15	Not detected	CCA				P15	Not detected	CCA
P16	Not detected	CCA				P16	Not detected	CCA
P17	Not detected	CCA				P17	Low	CCA
P18	Medium	CCA				P18	Low	CCA
P19	Medium	CCA				P19	Not detected	CCA
P20	Not detected	CCA
P21	Not detected	CCA
P22	Not detected	CCA
P23	Not detected	CCA
P24	Not detected	CCA

## Sheet: GALK1
1. GALK1_Antibody HPA007094			2. GALK1_Antibody HPA016960
Patients	Antibody HPA007094	Disease Type	Patients	Antibody HPA016960	Disease Type
P1	Medium	HCC	P1	Not detected	HCC
P2	Medium	HCC	P2	Medium	HCC
P3	Medium	HCC	P3	Not detected	HCC
P4	Medium	HCC	P4	Medium	HCC
P5	Low	HCC	P5	Medium	HCC
P6	High	HCC	P6	Not detected	HCC
P7	Medium	HCC	P7	Medium	HCC
P8	Low	HCC	P8	Not detected	HCC
P9	High	HCC	P9	Medium	HCC
P10	Medium	HCC	P10	Not detected	HCC
P11	Medium	HCC	P11	Medium	HCC
P12	Medium	HCC	P12	Not detected	HCC
P13	Medium	CCA	P13	Low	CCA
P14	High	CCA	P14	Medium	CCA
P15	Medium	CCA	P15	Low	CCA
P16	High	CCA	P16	Medium	CCA
P17	Medium	CCA	P17	Low	CCA
P18	Medium	CCA	P18	Medium	CCA
P19	Medium	CCA	P19	Low	CCA
P20	High	CCA	P20	Low	CCA
P21	Medium	CCA	P21	Not detected	CCA
P22	High	CCA	P22	Low	CCA
			P23	Not detected	CCA
